# Supplementary material for: Mapping Schistosoma mansoni endemicity in Rwanda: a critical assessment of geographical disparities arising from circulating cathodic antigen versus Kato-Katz diagnostics
Source: PLoS Negl Trop Dis. 2019 Sep 30;13(9):e0007723. doi: 10.1371/journal.pntd.0007723 (PMC6786642; doi:10.1371/journal.pntd.0007723)
Supplement: S1 Data — (CSV) [file pntd.0007723.s001.csv]

Date	School	ChildNum	ChildID	Male	Age	CCA	Smansoni.KK_01	CCA_tracepos_01	CCA_traceneg_01
1/6/14	235	R02	235/R02	1	13	0	0	0	0
1/6/14	235	R03	235/R03	1	13	1	0	1	0
1/6/14	235	R04	235/R04	1	13	1	0	1	0
1/6/14	235	R05	235/R05	1	13	1	0	1	0
1/6/14	235	R06	235/R06	1	13	1	0	1	0
1/6/14	235	R07	235/R07	1	13	0	0	0	0
1/6/14	235	R08	235/R08	1	14	1	0	1	0
1/6/14	235	R09	235/R09	1	13	1	0	1	0
1/6/14	235	R10	235/R10	1	14	1	0	1	0
1/6/14	235	R15	235/R15	1	14	1	0	1	0
1/6/14	235	R16	235/R16	1	14	1	0	1	0
1/6/14	235	R17	235/R17	1	13	1	0	1	0
1/6/14	235	R18	235/R18	1	14	1	0	1	0
1/6/14	235	R19	235/R19	1	13	0	0	0	0
1/6/14	235	R20	235/R20	1	14	0	0	0	0
1/6/14	235	R21	235/R21	1	14	1	0	1	0
1/6/14	235	R22	235/R22	1	14	1	0	1	0
1/6/14	235	R23	235/R23	1	13	1	0	1	0
1/6/14	235	R11	235/R11	1	14	1	0	1	0
1/6/14	235	R12	235/R12	1	14	0	0	0	0
1/6/14	235	R13	235/R13	1	13	0	0	0	0
1/6/14	235	R01	235/R01	1	13	0	0	0	0
1/6/14	235	R41	235/R41	0	14	1	0	1	0
1/6/14	235	R42	235/R42	0	13	1	0	1	0
1/6/14	235	R43	235/R43	0	13	1	0	1	0
1/6/14	235	R44	235/R44	0	14	1	0	1	0
1/6/14	235	R45	235/R45	0	13	1	0	1	0
1/6/14	235	R46	235/R46	0	14	1	0	1	0
1/6/14	235	R47	235/R47	0	14	1	0	1	0
1/6/14	235	R48	235/R48	0	14	1	0	1	0
1/6/14	235	R49	235/R49	0	13	1	0	1	0
1/6/14	235	R50	235/R50	0	13	1	0	1	0
1/6/14	235	R36	235/R36	0	14	1	0	1	0
1/6/14	235	R24	235/R24	1	14	1	0	1	0
1/6/14	235	R25	235/R25	1	13	1	0	1	0
1/6/14	235	R14	235/R14	1	13	0	0	0	0
1/6/14	235	R27	235/R27	0	13	2	0	1	1
1/6/14	235	R28	235/R28	0	14	1	0	1	0
1/6/14	235	R29	235/R29	0	14	1	0	1	0
1/6/14	235	R30	235/R30	0	13	1	0	1	0
1/6/14	235	R31	235/R31	0	13	2	0	1	1
1/6/14	235	R32	235/R32	0	14	1	0	1	0
1/6/14	235	R33	235/R33	0	14	1	0	1	0
1/6/14	235	R34	235/R34	0	14	1	0	1	0
1/6/14	235	R35	235/R35	0	13	1	0	1	0
1/6/14	235	R40	235/R40	0	13	1	0	1	0
1/6/14	235	R37	235/R37	0	14	1	0	1	0
1/6/14	235	R38	235/R38	0	14	1	0	1	0
1/6/14	235	R26	235/R26	0	13	1	0	1	0
1/6/14	235	R39	235/R39	0	14	0	0	0	0
2/6/14	7	R07	7/R07	1	14	1		1	0
2/6/14	7	R05	7/R05	1	14	0		0	0
2/6/14	7	R06	7/R06	1	14	0		0	0
2/6/14	7	R11	7/R11	1	13	1		1	0
2/6/14	7	R08	7/R08	1	14	0		0	0
2/6/14	7	R09	7/R09	1	14	1		1	0
2/6/14	7	R10	7/R10	1	13	1		1	0
2/6/14	7	R15	7/R15	1	14	1		1	0
2/6/14	7	R16	7/R16	1	13	0		0	0
2/6/14	7	R17	7/R17	1	14	1		1	0
2/6/14	7	R18	7/R18	1	14	0		0	0
2/6/14	7	R19	7/R19	1	13	1		1	0
2/6/14	7	R20	7/R20	1	13	1		1	0
2/6/14	7	R21	7/R21	1	13	0		0	0
2/6/14	7	R22	7/R22	1	14	0		0	0
2/6/14	7	R23	7/R23	1	13	2		1	1
2/6/14	7	R24	7/R24	1	14	0		0	0
2/6/14	7	R12	7/R12	1	14	0		0	0
2/6/14	7	R13	7/R13	1	14	1		1	0
2/6/14	7	R14	7/R14	1	13	0		0	0
2/6/14	7	R01	7/R01	1	13	1		1	0
2/6/14	7	R02	7/R02	1	13	0		0	0
2/6/14	7	R03	7/R03	1	13	0		0	0
2/6/14	7	R04	7/R04	1	14	1		1	0
2/6/14	7	R45	7/R45	0	14	0		0	0
2/6/14	7	R46	7/R46	0	14	2		1	1
2/6/14	7	R47	7/R47	0	14	1		1	0
2/6/14	7	R48	7/R48	0	13	2		1	1
2/6/14	7	R49	7/R49	0	14	0		0	0
2/6/14	7	R50	7/R50	0	13	1		1	0
2/6/14	7	R37	7/R37	0	14	2		1	1
2/6/14	7	R25	7/R25	1	14	2		1	1
2/6/14	7	R26	7/R26	0	14	0		0	0
2/6/14	7	R27	7/R27	0	13	0		0	0
2/6/14	7	R28	7/R28	0	13	0		0	0
2/6/14	7	R29	7/R29	0	14	0		0	0
2/6/14	7	R30	7/R30	0	14	0		0	0
2/6/14	7	R31	7/R31	0	14	1		1	0
2/6/14	7	R32	7/R32	0	13	0		0	0
2/6/14	7	R33	7/R33	0	13	0		0	0
2/6/14	7	R34	7/R34	0	14	0		0	0
2/6/14	7	R35	7/R35	0	13	1		1	0
2/6/14	7	R36	7/R36	0	13	1		1	0
2/6/14	7	R41	7/R41	0	14	0		0	0
2/6/14	7	R38	7/R38	0	14	2		1	1
2/6/14	7	R39	7/R39	0	13	0		0	0
2/6/14	7	R40	7/R40	0	14	0		0	0
2/6/14	7	R42	7/R42	0	13	0		0	0
2/6/14	7	R43	7/R43	0	14	0		0	0
2/6/14	7	R44	7/R44	0	14	0		0	0
2/6/14	8	R01	8/R01	0	13	0		0	0
2/6/14	8	R09	8/R09	0	14	1		1	0
2/6/14	8	R10	8/R10	0	13	0		0	0
2/6/14	8	R11	8/R11	1	13	0		0	0
2/6/14	8	R12	8/R12	1	14	0		0	0
2/6/14	8	R13	8/R13	1	13	1		1	0
2/6/14	8	R14	8/R14	1	13	0		0	0
2/6/14	8	R02	8/R02	0	13	0		0	0
2/6/14	8	R03	8/R03	0	12	0		0	0
2/6/14	8	R04	8/R04	0	12	0		0	0
2/6/14	8	R05	8/R05	0	14	1		1	0
2/6/14	8	R06	8/R06	0	13	0		0	0
2/6/14	8	R07	8/R07	0	14	0		0	0
2/6/14	8	R08	8/R08	0	13	1		1	0
2/6/14	8	R34	8/R34	1	13	0		0	0
2/6/14	8	R35	8/R35	1	14	0		0	0
2/6/14	8	R36	8/R36	1	13	0		0	0
2/6/14	8	R37	8/R37	1	13	0		0	0
2/6/14	8	R38	8/R38	1	13	0		0	0
2/6/14	8	R39	8/R39	1	13	0		0	0
2/6/14	8	R40	8/R40	1	14	0		0	0
2/6/14	8	R41	8/R41	1	13	0		0	0
2/6/14	8	R42	8/R42	1	13	0		0	0
2/6/14	8	R43	8/R43	1	14	1		1	0
2/6/14	8	R44	8/R44	1	14	1		1	0
2/6/14	8	R45	8/R45	1	14	0		0	0
2/6/14	8	R46	8/R46	0	14	2		1	1
2/6/14	8	R47	8/R47	1	14	0		0	0
2/6/14	8	R48	8/R48	1	14	0		0	0
2/6/14	8	R49	8/R49	1	14	0		0	0
2/6/14	8	R50	8/R50	0	16	0		0	0
2/6/14	8	R23	8/R23	0	13	0		0	0
2/6/14	8	R24	8/R24	0	13	0		0	0
2/6/14	8	R25	8/R25	0	14	1		1	0
2/6/14	8	R26	8/R26	0	12	0		0	0
2/6/14	8	R27	8/R27	1	13	0		0	0
2/6/14	8	R15	8/R15	1	13	1		1	0
2/6/14	8	R16	8/R16	1	14	0		0	0
2/6/14	8	R17	8/R17	0	14	0		0	0
2/6/14	8	R18	8/R18	0	13	1		1	0
2/6/14	8	R19	8/R19	0	14	0		0	0
2/6/14	8	R20	8/R20	0	13	0		0	0
2/6/14	8	R21	8/R21	0	13	0		0	0
2/6/14	8	R22	8/R22	0	13	0		0	0
2/6/14	8	R31	8/R31	1	13	0		0	0
2/6/14	8	R28	8/R28	1	14	0		0	0
2/6/14	8	R29	8/R29	0	13	0		0	0
2/6/14	8	R30	8/R30	0	14	1		1	0
2/6/14	8	R32	8/R32	1	13	0		0	0
2/6/14	8	R33	8/R33	0	13	0		0	0
2/6/14	180	R07	180/R07	0	13	0		0	0
2/6/14	180	R03	180/R03	0	13	0		0	0
2/6/14	180	R01	180/R01	0	13	0		0	0
2/6/14	180	R02	180/R02	0	13	0		0	0
2/6/14	180	R09	180/R09	0	14	0		0	0
2/6/14	180	R10	180/R10	0	14	0		0	0
2/6/14	180	R11	180/R11	0	14	0		0	0
2/6/14	180	R12	180/R12	0	14	0		0	0
2/6/14	180	R13	180/R13	0	14	0		0	0
2/6/14	180	R14	180/R14	0	13	0		0	0
2/6/14	180	R15	180/R15	0	14	0		0	0
2/6/14	180	R16	180/R16	0	13	0		0	0
2/6/14	180	R17	180/R17	0	14	0		0	0
2/6/14	180	R18	180/R18	0	14	0		0	0
2/6/14	180	R04	180/R04	0	13	0		0	0
2/6/14	180	R05	180/R05	0	14	0		0	0
2/6/14	180	R08	180/R08	0	13	0		0	0
2/6/14	180	R35	180/R35	1	14	0		0	0
2/6/14	180	R36	180/R36	1	15	0		0	0
2/6/14	180	R37	180/R37	1	18	0		0	0
2/6/14	180	R38	180/R38	1	14	0		0	0
2/6/14	180	R39	180/R39	1	14	0		0	0
2/6/14	180	R40	180/R40	1	15	0		0	0
2/6/14	180	R41	180/R41	1	16	0		0	0
2/6/14	180	R42	180/R42	1	16	0		0	0
2/6/14	180	R43	180/R43	1	15	0		0	0
2/6/14	180	R44	180/R44	1	16	0		0	0
2/6/14	180	R45	180/R45	1	15	0		0	0
2/6/14	180	R46	180/R46	1	15	0		0	0
2/6/14	180	R47	180/R47	1	14	0		0	0
2/6/14	180	R48	180/R48	1	15	0		0	0
2/6/14	180	R49	180/R49	1	15	0		0	0
2/6/14	180	R50	180/R50	1	14	0		0	0
2/6/14	180	R24	180/R24	0	14	0		0	0
2/6/14	180	R25	180/R25	0	14	0		0	0
2/6/14	180	R26	180/R26	1	14	0		0	0
2/6/14	180	R27	180/R27	1	13	0		0	0
2/6/14	180	R28	180/R28	1	14	0		0	0
2/6/14	180	R29	180/R29	1	13	0		0	0
2/6/14	180	R30	180/R30	1	14	0		0	0
2/6/14	180	R31	180/R31	1	15	0		0	0
2/6/14	180	R19	180/R19	0	14	0		0	0
2/6/14	180	R20	180/R20	0	14	0		0	0
2/6/14	180	R21	180/R21	0	14	0		0	0
2/6/14	180	R22	180/R22	0	13	0		0	0
2/6/14	180	R23	180/R23	0	14	0		0	0
2/6/14	180	R32	180/R32	1	15	0		0	0
2/6/14	180	R33	180/R33	1	13	0		0	0
2/6/14	180	R34	180/R34	1	13	0		0	0
2/6/14	180	R06	180/R06	0	13	0		0	0
2/6/14	189	R04	189/R04	0	14	0		0	0
2/6/14	189	R06	189/R06	0	14	0		0	0
2/6/14	189	R07	189/R07	0	14	0		0	0
2/6/14	189	R08	189/R08	0	14	0		0	0
2/6/14	189	R05	189/R05	0	14	0		0	0
2/6/14	189	R10	189/R10	0	14	0		0	0
2/6/14	189	R11	189/R11	0	14	1		1	0
2/6/14	189	R12	189/R12	0	14	0		0	0
2/6/14	189	R09	189/R09	0	14	0		0	0
2/6/14	189	R01	189/R01	0	14	0		0	0
2/6/14	189	R02	189/R02	0	14	0		0	0
2/6/14	189	R30	189/R30	0	14	0		0	0
2/6/14	189	R31	189/R31	0	14	1		1	0
2/6/14	189	R32	189/R32	0	14	0		0	0
2/6/14	189	R33	189/R33	0	14	0		0	0
2/6/14	189	R34	189/R34	0	14	0		0	0
2/6/14	189	R35	189/R35	0	14	0		0	0
2/6/14	189	R36	189/R36	0	14	0		0	0
2/6/14	189	R37	189/R37	0	14	0		0	0
2/6/14	189	R38	189/R38	0	14	0		0	0
2/6/14	189	R39	189/R39	0	14	0		0	0
2/6/14	189	R40	189/R40	0	14	0		0	0
2/6/14	189	R41	189/R41	0	14	1		1	0
2/6/14	189	R42	189/R42	0	14	0		0	0
2/6/14	189	R43	189/R43	0	14	0		0	0
2/6/14	189	R03	189/R03	0	14	0		0	0
2/6/14	189	R45	189/R45	0	14	0		0	0
2/6/14	189	R46	189/R46	0	14	0		0	0
2/6/14	189	R47	189/R47	0	14	0		0	0
2/6/14	189	R48	189/R48	0	14	0		0	0
2/6/14	189	R49	189/R49	0	14	0		0	0
2/6/14	189	R50	189/R50	0	14	0		0	0
2/6/14	189	R22	189/R22	0	14	0		0	0
2/6/14	189	R23	189/R23	0	14	0		0	0
2/6/14	189	R24	189/R24	0	14	0		0	0
2/6/14	189	R25	189/R25	0	14	0		0	0
2/6/14	189	R13	189/R13	0	14	0		0	0
2/6/14	189	R14	189/R14	0	14	0		0	0
2/6/14	189	R15	189/R15	0	14	0		0	0
2/6/14	189	R16	189/R16	0	14	0		0	0
2/6/14	189	R17	189/R17	0	14	0		0	0
2/6/14	189	R18	189/R18	0	14	0		0	0
2/6/14	189	R19	189/R19	0	14	0		0	0
2/6/14	189	R20	189/R20	0	14	0		0	0
2/6/14	189	R21	189/R21	0	14	0		0	0
2/6/14	189	R26	189/R26	0	14	0		0	0
2/6/14	189	R27	189/R27	0	14	0		0	0
2/6/14	189	R28	189/R28	0	14	0		0	0
2/6/14	189	R29	189/R29	0	14	0		0	0
2/6/14	189	R44	189/R44	0	14	0		0	0
2/6/14	249	R06	249/R06	1	12	1		1	0
2/6/14	249	R07	249/R07	0	14	0		0	0
2/6/14	249	R04	249/R04	0	14	1		1	0
2/6/14	249	R05	249/R05	0	13	0		0	0
2/6/14	249	R10	249/R10	1	13	0		0	0
2/6/14	249	R11	249/R11	0	13	0		0	0
2/6/14	249	R08	249/R08	0	13	0		0	0
2/6/14	249	R09	249/R09	1	13	1		1	0
2/6/14	249	R01	249/R01	1	12	0		0	0
2/6/14	249	R02	249/R02	1	12	0		0	0
2/6/14	249	R12	249/R12	0	13	1		1	0
2/6/14	249	R30	249/R30	0	14	1		1	0
2/6/14	249	R31	249/R31	1	13	0		0	0
2/6/14	249	R32	249/R32	1	14	0		0	0
2/6/14	249	R33	249/R33	0	13	0		0	0
2/6/14	249	R34	249/R34	1	12	1		1	0
2/6/14	249	R35	249/R35	1	13	0		0	0
2/6/14	249	R36	249/R36	0	14	2		1	1
2/6/14	249	R37	249/R37	0	13	1		1	0
2/6/14	249	R38	249/R38	0	13	0		0	0
2/6/14	249	R39	249/R39	0	14	1		1	0
2/6/14	249	R40	249/R40	0	14	1		1	0
2/6/14	249	R41	249/R41	0	13	0		0	0
2/6/14	249	R42	249/R42	0	13	0		0	0
2/6/14	249	R03	249/R03	1	14	1		1	0
2/6/14	249	R44	249/R44	1	14	0		0	0
2/6/14	249	R45	249/R45	1	14	0		0	0
2/6/14	249	R46	249/R46	1	12	1		1	0
2/6/14	249	R47	249/R47	1	13	1		1	0
2/6/14	249	R48	249/R48	1	14	0		0	0
2/6/14	249	R49	249/R49	1	12	0		0	0
2/6/14	249	R50	249/R50	1	12	0		0	0
2/6/14	249	R24	249/R24	0	13	0		0	0
2/6/14	249	R25	249/R25	1	14	0		0	0
2/6/14	249	R13	249/R13	1	12	0		0	0
2/6/14	249	R14	249/R14	0	14	1		1	0
2/6/14	249	R15	249/R15	0	13	1		1	0
2/6/14	249	R16	249/R16	0	13	1		1	0
2/6/14	249	R17	249/R17	1	14	0		0	0
2/6/14	249	R18	249/R18	0	13	1		1	0
2/6/14	249	R19	249/R19	1	12	1		1	0
2/6/14	249	R20	249/R20	0	14	0		0	0
2/6/14	249	R21	249/R21	0	13	1		1	0
2/6/14	249	R22	249/R22	0	13	0		0	0
2/6/14	249	R23	249/R23	1	14	0		0	0
2/6/14	249	R28	249/R28	1	13	0		0	0
2/6/14	249	R29	249/R29	1	14	1		1	0
2/6/14	249	R26	249/R26	0	14	0		0	0
2/6/14	249	R27	249/R27	0	14	1		1	0
2/6/14	249	R43	249/R43	1	13	1		1	0
2/6/14	261	R01	261/R01	0	13	1		1	0
2/6/14	261	R02	261/R02	0	13	1		1	0
2/6/14	261	R03	261/R03	0	13	1		1	0
2/6/14	261	R04	261/R04	0	13	0		0	0
2/6/14	261	R05	261/R05	0	13	0		0	0
2/6/14	261	R10	261/R10	1	13	1		1	0
2/6/14	261	R11	261/R11	1	14	1		1	0
2/6/14	261	R12	261/R12	1	14	1		1	0
2/6/14	261	R13	261/R13	1	13	0		0	0
2/6/14	261	R14	261/R14	0	13	0		0	0
2/6/14	261	R15	261/R15	0	13	0		0	0
2/6/14	261	R16	261/R16	0	14	0		0	0
2/6/14	261	R17	261/R17	0	14	0		0	0
2/6/14	261	R18	261/R18	0	12	2		1	1
2/6/14	261	R06	261/R06	0	13	1		1	0
2/6/14	261	R07	261/R07	1	13	0		0	0
2/6/14	261	R08	261/R08	1	14	1		1	0
2/6/14	261	R35	261/R35	0	13	0		0	0
2/6/14	261	R36	261/R36	1	14	1		1	0
2/6/14	261	R37	261/R37	1	13	1		1	0
2/6/14	261	R38	261/R38	1	14	1		1	0
2/6/14	261	R39	261/R39	1	13	1		1	0
2/6/14	261	R40	261/R40	1	14	0		0	0
2/6/14	261	R41	261/R41	1	13	1		1	0
2/6/14	261	R42	261/R42	1	13	0		0	0
2/6/14	261	R43	261/R43	1	14	0		0	0
2/6/14	261	R44	261/R44	1	13	1		1	0
2/6/14	261	R45	261/R45	1	14	0		0	0
2/6/14	261	R46	261/R46	1	12	0		0	0
2/6/14	261	R47	261/R47	1	12	0		0	0
2/6/14	261	R48	261/R48	1	13	0		0	0
2/6/14	261	R09	261/R09	1	14	1		1	0
2/6/14	261	R50	261/R50	1	12	0		0	0
2/6/14	261	R24	261/R24	1	14	0		0	0
2/6/14	261	R25	261/R25	1	13	1		1	0
2/6/14	261	R26	261/R26	0	13	1		1	0
2/6/14	261	R27	261/R27	0	14	1		1	0
2/6/14	261	R28	261/R28	0	14	1		1	0
2/6/14	261	R29	261/R29	0	13	0		0	0
2/6/14	261	R30	261/R30	0	13	0		0	0
2/6/14	261	R31	261/R31	0	13	0		0	0
2/6/14	261	R19	261/R19	0	13	0		0	0
2/6/14	261	R20	261/R20	0	12	0		0	0
2/6/14	261	R21	261/R21	0	13	1		1	0
2/6/14	261	R22	261/R22	0	12	0		0	0
2/6/14	261	R23	261/R23	1	14	1		1	0
2/6/14	261	R32	261/R32	0	12	0		0	0
2/6/14	261	R33	261/R33	0	14	0		0	0
2/6/14	261	R34	261/R34	0	13	0		0	0
2/6/14	261	R49	261/R49	1	12	1		1	0
2/6/14	307	R02	307/R02	0	13	1		1	0
2/6/14	307	R03	307/R03	1	14	0		0	0
2/6/14	307	R01	307/R01	0	13	1		1	0
2/6/14	307	R41	307/R41	0	14	0		0	0
2/6/14	307	R42	307/R42	0	14	1		1	0
2/6/14	307	R43	307/R43	0	14	0		0	0
2/6/14	307	R04	307/R04	1	13	1		1	0
2/6/14	307	R05	307/R05	1	13	0		0	0
2/6/14	307	R06	307/R06	0	13	0		0	0
2/6/14	307	R07	307/R07	1	14	0		0	0
2/6/14	307	R08	307/R08	1	14	1		1	0
2/6/14	307	R09	307/R09	0	14	0		0	0
2/6/14	307	R10	307/R10	0	13	1		1	0
2/6/14	307	R11	307/R11	0	13	1		1	0
2/6/14	307	R12	307/R12	1	14	0		0	0
2/6/14	307	R13	307/R13	1	14	0		0	0
2/6/14	307	R14	307/R14	1	14	1		1	0
2/6/14	307	R15	307/R15	1	13	1		1	0
2/6/14	307	R16	307/R16	1	14	0		0	0
2/6/14	307	R17	307/R17	1	14	0		0	0
2/6/14	307	R18	307/R18	1	14	1		1	0
2/6/14	307	R19	307/R19	1	14	0		0	0
2/6/14	307	R20	307/R20	1	14	0		0	0
2/6/14	307	R21	307/R21	1	13	0		0	0
2/6/14	307	R22	307/R22	1	13	2		1	1
2/6/14	307	R23	307/R23	1	13	0		0	0
2/6/14	307	R24	307/R24	1	14	0		0	0
2/6/14	307	R25	307/R25	1	14	1		1	0
2/6/14	307	R26	307/R26	0	14	0		0	0
2/6/14	307	R27	307/R27	0	13	0		0	0
2/6/14	307	R28	307/R28	0	14	0		0	0
2/6/14	307	R29	307/R29	0	13	0		0	0
2/6/14	307	R30	307/R30	1	13	1		1	0
2/6/14	307	R31	307/R31	1	14	1		1	0
2/6/14	307	R32	307/R32	1	13	1		1	0
2/6/14	307	R33	307/R33	0	14	1		1	0
2/6/14	307	R34	307/R34	0	13	0		0	0
2/6/14	307	R35	307/R35	0	14	0		0	0
2/6/14	307	R36	307/R36	1	13	1		1	0
2/6/14	307	R37	307/R37	0	13	0		0	0
2/6/14	307	R38	307/R38	1	13	1		1	0
2/6/14	307	R39	307/R39	1	13	1		1	0
2/6/14	307	R40	307/R40	0	13	0		0	0
2/6/14	307	R45	307/R45	0	13	0		0	0
2/6/14	307	R46	307/R46	0	13	0		0	0
2/6/14	307	R47	307/R47	0	13	1		1	0
2/6/14	307	R44	307/R44	0	13	0		0	0
2/6/14	307	R49	307/R49	0	14	0		0	0
2/6/14	307	R50	307/R50	0	14	1		1	0
2/6/14	307	R48	307/R48	0	13	1		1	0
2/6/14	312	R35	312/R35	1	12	1		1	0
2/6/14	312	R36	312/R36	1	12	0		0	0
2/6/14	312	R01	312/R01	1	14	0		0	0
2/6/14	312	R02	312/R02	0	13	0		0	0
2/6/14	312	R03	312/R03	1	13	0		0	0
2/6/14	312	R04	312/R04	0	14	0		0	0
2/6/14	312	R05	312/R05	0	14	0		0	0
2/6/14	312	R06	312/R06	0	13	0		0	0
2/6/14	312	R07	312/R07	0	14	0		0	0
2/6/14	312	R08	312/R08	0	14	0		0	0
2/6/14	312	R09	312/R09	0	13	0		0	0
2/6/14	312	R10	312/R10	0	14	1		1	0
2/6/14	312	R11	312/R11	0	14	0		0	0
2/6/14	312	R12	312/R12	1	12	0		0	0
2/6/14	312	R13	312/R13	0	14	1		1	0
2/6/14	312	R14	312/R14	1	14	0		0	0
2/6/14	312	R15	312/R15	0	14	0		0	0
2/6/14	312	R16	312/R16	1	14	0		0	0
2/6/14	312	R17	312/R17	0	14	1		1	0
2/6/14	312	R18	312/R18	0	13	0		0	0
2/6/14	312	R19	312/R19	0	13	1		1	0
2/6/14	312	R20	312/R20	0	13	1		1	0
2/6/14	312	R21	312/R21	0	13	0		0	0
2/6/14	312	R22	312/R22	0	14	1		1	0
2/6/14	312	R23	312/R23	0	14	0		0	0
2/6/14	312	R24	312/R24	0	13	0		0	0
2/6/14	312	R25	312/R25	0	13	0		0	0
2/6/14	312	R26	312/R26	0	14	0		0	0
2/6/14	312	R27	312/R27	0	14	0		0	0
2/6/14	312	R28	312/R28	0	14	0		0	0
2/6/14	312	R29	312/R29	1	13	0		0	0
2/6/14	312	R30	312/R30	1	14	1		1	0
2/6/14	312	R31	312/R31	1	13	0		0	0
2/6/14	312	R32	312/R32	1	13	1		1	0
2/6/14	312	R33	312/R33	1	12	1		1	0
2/6/14	312	R34	312/R34	1	14	1		1	0
2/6/14	312	R48	312/R48	1	12	0		0	0
2/6/14	312	R49	312/R49	0	14	0		0	0
2/6/14	312	R37	312/R37	1	14	1		1	0
2/6/14	312	R38	312/R38	1	12	1		1	0
2/6/14	312	R39	312/R39	1	14	1		1	0
2/6/14	312	R40	312/R40	0	14	0		0	0
2/6/14	312	R41	312/R41	1	14	0		0	0
2/6/14	312	R42	312/R42	1	12	0		0	0
2/6/14	312	R43	312/R43	1	13	0		0	0
2/6/14	312	R44	312/R44	1	12	0		0	0
2/6/14	312	R45	312/R45	1	12	0		0	0
2/6/14	312	R46	312/R46	1	13	0		0	0
2/6/14	312	R47	312/R47	1	12	0		0	0
2/6/14	312	R50	312/R50	1	13	0		0	0
2/6/14	69	R01	69/R01	1	14	1		1	0
2/6/14	69	R22	69/R22	1	13	0		0	0
2/6/14	69	R23	69/R23	1	13	0		0	0
2/6/14	69	R24	69/R24	1	14	0		0	0
2/6/14	69	R25	69/R25	1	14	1		1	0
2/6/14	69	R26	69/R26	0	13	0		0	0
2/6/14	69	R27	69/R27	0	14	0		0	0
2/6/14	69	R28	69/R28	0	14	0		0	0
2/6/14	69	R29	69/R29	1	13	0		0	0
2/6/14	69	R30	69/R30	1	13	0		0	0
2/6/14	69	R31	69/R31	0	14	1		1	0
2/6/14	69	R32	69/R32	1	14	0		0	0
2/6/14	69	R33	69/R33	0	13	0		0	0
2/6/14	69	R34	69/R34	0	13	0		0	0
2/6/14	69	R35	69/R35	0	13	1		1	0
2/6/14	69	R36	69/R36	0	14	1		1	0
2/6/14	69	R37	69/R37	0	14	0		0	0
2/6/14	69	R38	69/R38	1	13	1		1	0
2/6/14	69	R39	69/R39	0	14	0		0	0
2/6/14	69	R40	69/R40	0	14	0		0	0
2/6/14	69	R41	69/R41	0	13	2		1	1
2/6/14	69	R42	69/R42	0	14	0		0	0
2/6/14	69	R43	69/R43	1	14	0		0	0
2/6/14	69	R44	69/R44	0	14	0		0	0
2/6/14	69	R45	69/R45	0	13	0		0	0
2/6/14	69	R46	69/R46	1	14	0		0	0
2/6/14	69	R47	69/R47	1	13	1		1	0
2/6/14	69	R48	69/R48	0	13	0		0	0
2/6/14	69	R49	69/R49	0	13	1		1	0
2/6/14	69	R50	69/R50	0	14	0		0	0
2/6/14	69	R09	69/R09	0	14	0		0	0
2/6/14	69	R10	69/R10	1	14	0		0	0
2/6/14	69	R11	69/R11	1	14	2		1	1
2/6/14	69	R12	69/R12	1	14	0		0	0
2/6/14	69	R13	69/R13	0	13	0		0	0
2/6/14	69	R14	69/R14	1	14	0		0	0
2/6/14	69	R15	69/R15	1	14	0		0	0
2/6/14	69	R16	69/R16	0	14	0		0	0
2/6/14	69	R17	69/R17	0	13	0		0	0
2/6/14	69	R18	69/R18	0	14	0		0	0
2/6/14	69	R19	69/R19	0	13	1		1	0
2/6/14	69	R20	69/R20	1	13	0		0	0
2/6/14	69	R21	69/R21	1	13	1		1	0
2/6/14	69	R08	69/R08	1	13	0		0	0
2/6/14	69	R04	69/R04	1	13	0		0	0
2/6/14	69	R05	69/R05	1	14	0		0	0
2/6/14	69	R02	69/R02	1	13	1		1	0
2/6/14	69	R03	69/R03	1	14	1		1	0
2/6/14	69	R06	69/R06	1	14	0		0	0
2/6/14	69	R07	69/R07	0	13	0		0	0
2/6/14	56	R03	56/R03	1	14	0		0	0
2/6/14	56	R01	56/R01	0	13	2		1	1
2/6/14	56	R02	56/R02	1	14	0		0	0
2/6/14	56	R24	56/R24	0	14	0		0	0
2/6/14	56	R25	56/R25	0	14	1		1	0
2/6/14	56	R26	56/R26	1	14	1		1	0
2/6/14	56	R27	56/R27	1	13	1		1	0
2/6/14	56	R28	56/R28	1	13	1		1	0
2/6/14	56	R29	56/R29	1	13	0		0	0
2/6/14	56	R30	56/R30	1	14	1		1	0
2/6/14	56	R31	56/R31	0	14	0		0	0
2/6/14	56	R32	56/R32	0	14	0		0	0
2/6/14	56	R33	56/R33	0	14	1		1	0
2/6/14	56	R34	56/R34	0	14	0		0	0
2/6/14	56	R35	56/R35	0	14	0		0	0
2/6/14	56	R36	56/R36	0	14	0		0	0
2/6/14	56	R37	56/R37	1	14	0		0	0
2/6/14	56	R38	56/R38	1	14	0		0	0
2/6/14	56	R39	56/R39	1	14	1		1	0
2/6/14	56	R40	56/R40	1	14	1		1	0
2/6/14	56	R41	56/R41	0	14	0		0	0
2/6/14	56	R42	56/R42	0	13	0		0	0
2/6/14	56	R43	56/R43	0	13	1		1	0
2/6/14	56	R04	56/R04	1	14	1		1	0
2/6/14	56	R05	56/R05	1	14	0		0	0
2/6/14	56	R06	56/R06	1	14	1		1	0
2/6/14	56	R07	56/R07	1	14	1		1	0
2/6/14	56	R08	56/R08	1	13	2		1	1
2/6/14	56	R09	56/R09	1	14	1		1	0
2/6/14	56	R10	56/R10	0	14	1		1	0
2/6/14	56	R11	56/R11	0	13	1		1	0
2/6/14	56	R12	56/R12	0	14	1		1	0
2/6/14	56	R13	56/R13	0	13	1		1	0
2/6/14	56	R14	56/R14	1	13	1		1	0
2/6/14	56	R15	56/R15	1	14	1		1	0
2/6/14	56	R16	56/R16	1	13	0		0	0
2/6/14	56	R17	56/R17	1	14	0		0	0
2/6/14	56	R18	56/R18	1	14	1		1	0
2/6/14	56	R19	56/R19	1	13	1		1	0
2/6/14	56	R20	56/R20	1	13	1		1	0
2/6/14	56	R21	56/R21	0	13	0		0	0
2/6/14	56	R22	56/R22	0	13	1		1	0
2/6/14	56	R23	56/R23	0	14	0		0	0
2/6/14	56	R49	56/R49	0	14	0		0	0
2/6/14	56	R50	56/R50	1	13	1		1	0
2/6/14	56	R46	56/R46	0	13	1		1	0
2/6/14	56	R47	56/R47	0	13	0		0	0
2/6/14	56	R44	56/R44	0	14	0		0	0
2/6/14	56	R45	56/R45	0	14	0		0	0
2/6/14	56	R48	56/R48	0	14	1		1	0
2/6/14	230	R16	230/R16	1	14	1	0	1	0
2/6/14	230	R15	230/R15	1	13	0	0	0	0
2/6/14	230	R07	230/R07	1	12	0	0	0	0
2/6/14	230	R08	230/R08	1	14	0	0	0	0
2/6/14	230	R09	230/R09	1	13	0	0	0	0
2/6/14	230	R10	230/R10	1	12	0	0	0	0
2/6/14	230	R11	230/R11	1	13	1	0	1	0
2/6/14	230	R12	230/R12	1	13	1	0	1	0
2/6/14	230	R13	230/R13	1	13	0	0	0	0
2/6/14	230	R14	230/R14	1	18	0	0	0	0
2/6/14	230	R28	230/R28	0	13	1	0	1	0
2/6/14	230	R29	230/R29	0	14	0	0	0	0
2/6/14	230	R17	230/R17	1	13	0	0	0	0
2/6/14	230	R18	230/R18	1	13	0	0	0	0
2/6/14	230	R19	230/R19	1	14	1	0	1	0
2/6/14	230	R20	230/R20	1	14	0	0	0	0
2/6/14	230	R21	230/R21	1	14	0	0	0	0
2/6/14	230	R22	230/R22	1	14	0	0	0	0
2/6/14	230	R23	230/R23	1	14	0	0	0	0
2/6/14	230	R24	230/R24	1	13	0	0	0	0
2/6/14	230	R25	230/R25	1	14	0	0	0	0
2/6/14	230	R26	230/R26	0	12	1	0	1	0
2/6/14	230	R27	230/R27	0	12	0	0	0	0
2/6/14	230	R01	230/R01	1	12	1	0	1	0
2/6/14	230	R02	230/R02	1	12	0	0	0	0
2/6/14	230	R03	230/R03	1	13	0	0	0	0
2/6/14	230	R04	230/R04	1	12	0	0	0	0
2/6/14	230	R05	230/R05	1	13	2	0	1	1
2/6/14	230	R06	230/R06	1	13	0	0	0	0
2/6/14	230	R46	230/R46	0	14	1	0	1	0
2/6/14	230	R47	230/R47	0	15	0	0	0	0
2/6/14	230	R48	230/R48	0	15	0	0	0	0
2/6/14	230	R49	230/R49	0	13	0	0	0	0
2/6/14	230	R50	230/R50	0	13	2	0	1	1
2/6/14	230	R36	230/R36	0	13	1	0	1	0
2/6/14	230	R37	230/R37	0	14	0	0	0	0
2/6/14	230	R38	230/R38	0	14	1	0	1	0
2/6/14	230	R39	230/R39	0	14	0	0	0	0
2/6/14	230	R40	230/R40	0	14	0	0	0	0
2/6/14	230	R41	230/R41	0	14	1	0	1	0
2/6/14	230	R42	230/R42	0	12	0	0	0	0
2/6/14	230	R30	230/R30	0	13	1	0	1	0
2/6/14	230	R31	230/R31	0	14	0	0	0	0
2/6/14	230	R32	230/R32	0	14	1	0	1	0
2/6/14	230	R33	230/R33	0	13	0	0	0	0
2/6/14	230	R34	230/R34	0	13	2	0	1	1
2/6/14	230	R35	230/R35	0	13	0	0	0	0
2/6/14	230	R44	230/R44	0	12	0	0	0	0
2/6/14	230	R45	230/R45	0	14	0	0	0	0
2/6/14	230	R43	230/R43	0	12	1	0	1	0
2/6/14	237	R01	237/R01	0	13		0
2/6/14	237	R02	237/R02	0	14		0
2/6/14	237	R03	237/R03	0	14		0
2/6/14	237	R21	237/R21	0	13		0
2/6/14	237	R22	237/R22	0	13		0
2/6/14	237	R23	237/R23	0	13		0
2/6/14	237	R24	237/R24	0	13		0
2/6/14	237	R25	237/R25	0	14		0
2/6/14	237	R26	237/R26	1	14		0
2/6/14	237	R27	237/R27	1	14		0
2/6/14	237	R28	237/R28	1	14		0
2/6/14	237	R29	237/R29	1	13		0
2/6/14	237	R30	237/R30	1	13		0
2/6/14	237	R31	237/R31	1	14		0
2/6/14	237	R32	237/R32	1	14		0
2/6/14	237	R33	237/R33	1	14		0
2/6/14	237	R34	237/R34	1	14		0
2/6/14	237	R35	237/R35	1	14		0
2/6/14	237	R36	237/R36	1	13		0
2/6/14	237	R37	237/R37	1	14		0
2/6/14	237	R38	237/R38	1	14		0
2/6/14	237	R39	237/R39	1	13		0
2/6/14	237	R40	237/R40	1	13		0
2/6/14	237	R41	237/R41	1	13		0
2/6/14	237	R42	237/R42	1	13		0
2/6/14	237	R43	237/R43	1	14		0
2/6/14	237	R04	237/R04	0	14		0
2/6/14	237	R05	237/R05	0	14		0
2/6/14	237	R06	237/R06	0	14		0
2/6/14	237	R07	237/R07	0	14
2/6/14	237	R08	237/R08	0	14		0
2/6/14	237	R09	237/R09	0	14		0
2/6/14	237	R10	237/R10	0	14		0
2/6/14	237	R11	237/R11	0	14		0
2/6/14	237	R12	237/R12	0	14		0
2/6/14	237	R13	237/R13	0	14		0
2/6/14	237	R14	237/R14	0	13		0
2/6/14	237	R15	237/R15	0	14		0
2/6/14	237	R16	237/R16	0	13		0
2/6/14	237	R17	237/R17	0	13		0
2/6/14	237	R18	237/R18	0	14		0
2/6/14	237	R19	237/R19	0	14		0
2/6/14	237	R20	237/R20	0	14		0
2/6/14	237	R45	237/R45	1	14
2/6/14	237	R46	237/R46	1	13		0
2/6/14	237	R47	237/R47	1	13		0
2/6/14	237	R48	237/R48	1	13		0
2/6/14	237	R49	237/R49	1	14		0
2/6/14	237	R50	237/R50	1	14		0
2/6/14	237	R44	237/R44	1	13
2/6/14	95	R20	95/R20	0	14	2		1	1
2/6/14	95	R18	95/R18	0	14	0		0	0
2/6/14	95	R19	95/R19	0	13	0		0	0
2/6/14	95	R24	95/R24	0	14	1		1	0
2/6/14	95	R21	95/R21	0	14	2		1	1
2/6/14	95	R22	95/R22	0	13	0		0	0
2/6/14	95	R23	95/R23	0	14	1		1	0
2/6/14	95	R28	95/R28	1	14	1		1	0
2/6/14	95	R29	95/R29	1	14	0		0	0
2/6/14	95	R30	95/R30	1	13	1		1	0
2/6/14	95	R31	95/R31	1	14	1		1	0
2/6/14	95	R32	95/R32	1	13	0		0	0
2/6/14	95	R33	95/R33	1	14	0		0	0
2/6/14	95	R34	95/R34	1	14	0		0	0
2/6/14	95	R35	95/R35	1	13	0		0	0
2/6/14	95	R36	95/R36	1	14	0		0	0
2/6/14	95	R37	95/R37	1	14	0		0	0
2/6/14	95	R25	95/R25	0	14	0		0	0
2/6/14	95	R26	95/R26	1	13	0		0	0
2/6/14	95	R27	95/R27	1	13	1		1	0
2/6/14	95	R01	95/R01	0	13	0		0	0
2/6/14	95	R02	95/R02	0	13	0		0	0
2/6/14	95	R03	95/R03	0	13	0		0	0
2/6/14	95	R04	95/R04	0	14	0		0	0
2/6/14	95	R05	95/R05	0	13	0		0	0
2/6/14	95	R06	95/R06	0	14	0		0	0
2/6/14	95	R07	95/R07	0	14	0		0	0
2/6/14	95	R08	95/R08	0	13	0		0	0
2/6/14	95	R09	95/R09	0	14	0		0	0
2/6/14	95	R10	95/R10	0	14	2		1	1
2/6/14	95	R11	95/R11	0	13	2		1	1
2/6/14	95	R12	95/R12	0	13	2		1	1
2/6/14	95	R13	95/R13	0	13	0		0	0
2/6/14	95	R14	95/R14	0	14	2		1	1
2/6/14	95	R15	95/R15	0	14	2		1	1
2/6/14	95	R16	95/R16	0	14	0		0	0
2/6/14	95	R17	95/R17	0	14	2		1	1
2/6/14	95	R42	95/R42	1	14	0		0	0
2/6/14	95	R43	95/R43	1	14	0		0	0
2/6/14	95	R44	95/R44	1	13	0		0	0
2/6/14	95	R45	95/R45	1	14	0		0	0
2/6/14	95	R46	95/R46	1	14	0		0	0
2/6/14	95	R47	95/R47	1	13	0		0	0
2/6/14	95	R48	95/R48	1	14	0		0	0
2/6/14	95	R49	95/R49	1	13	0		0	0
2/6/14	95	R50	95/R50	1	13	0		0	0
2/6/14	95	R38	95/R38	1	14	0		0	0
2/6/14	95	R39	95/R39	1	14	0		0	0
2/6/14	95	R40	95/R40	1	13	0		0	0
2/6/14	95	R41	95/R41	1	13	0		0	0
2/6/14	94	R02	94/R02	1	13	0		0	0
2/6/14	94	R03	94/R03	1	13	0		0	0
2/6/14	94	R06	94/R06	1	14	0		0	0
2/6/14	94	R07	94/R07	1	13	0		0	0
2/6/14	94	R04	94/R04	1	13	0		0	0
2/6/14	94	R05	94/R05	1	13	0		0	0
2/6/14	94	R01	94/R01	1	13	0		0	0
2/6/14	94	R28	94/R28	0	14	0		0	0
2/6/14	94	R29	94/R29	0	13	0		0	0
2/6/14	94	R30	94/R30	0	14	0		0	0
2/6/14	94	R31	94/R31	0	14	0		0	0
2/6/14	94	R32	94/R32	0	14	0		0	0
2/6/14	94	R33	94/R33	0	14	0		0	0
2/6/14	94	R34	94/R34	0	14	0		0	0
2/6/14	94	R35	94/R35	0	13	0		0	0
2/6/14	94	R36	94/R36	0	14	0		0	0
2/6/14	94	R37	94/R37	0	14	0		0	0
2/6/14	94	R38	94/R38	0	14	0		0	0
2/6/14	94	R39	94/R39	0	14	0		0	0
2/6/14	94	R40	94/R40	0	14	0		0	0
2/6/14	94	R41	94/R41	0	13	0		0	0
2/6/14	94	R42	94/R42	0	13	0		0	0
2/6/14	94	R43	94/R43	0	14	0		0	0
2/6/14	94	R44	94/R44	0	14	0		0	0
2/6/14	94	R45	94/R45	0	14	0		0	0
2/6/14	94	R46	94/R46	0	14	0		0	0
2/6/14	94	R47	94/R47	0	14	0		0	0
2/6/14	94	R08	94/R08	1	14	0		0	0
2/6/14	94	R09	94/R09	1	14	0		0	0
2/6/14	94	R10	94/R10	1	14	0		0	0
2/6/14	94	R11	94/R11	1	13	0		0	0
2/6/14	94	R12	94/R12	1	14	0		0	0
2/6/14	94	R13	94/R13	1	13	0		0	0
2/6/14	94	R14	94/R14	1	14	0		0	0
2/6/14	94	R15	94/R15	1	14	0		0	0
2/6/14	94	R16	94/R16	1	13	0		0	0
2/6/14	94	R17	94/R17	1	13	0		0	0
2/6/14	94	R18	94/R18	1	14	2		1	1
2/6/14	94	R19	94/R19	1	13	0		0	0
2/6/14	94	R20	94/R20	1	13	0		0	0
2/6/14	94	R21	94/R21	1	13	0		0	0
2/6/14	94	R22	94/R22	1	13	0		0	0
2/6/14	94	R23	94/R23	1	13	0		0	0
2/6/14	94	R24	94/R24	1	13	0		0	0
2/6/14	94	R25	94/R25	1	13	0		0	0
2/6/14	94	R26	94/R26	0	14	0		0	0
2/6/14	94	R27	94/R27	0	14	0		0	0
2/6/14	94	R49	94/R49	0	13	2		1	1
2/6/14	94	R50	94/R50	0	14	0		0	0
2/6/14	94	R48	94/R48	0	13	0		0	0
2/6/14	357	R13	357/R13	1	14	0		0	0
2/6/14	357	R14	357/R14	0	13	0		0	0
2/6/14	357	R01	357/R01	0	13	0		0	0
2/6/14	357	R02	357/R02	1	14	0		0	0
2/6/14	357	R03	357/R03	1	12	1		1	0
2/6/14	357	R04	357/R04	0	13	0		0	0
2/6/14	357	R05	357/R05	0	13	0		0	0
2/6/14	357	R06	357/R06	0	14	1		1	0
2/6/14	357	R07	357/R07	1	12	0		0	0
2/6/14	357	R08	357/R08	1	14	0		0	0
2/6/14	357	R09	357/R09	1	13	0		0	0
2/6/14	357	R10	357/R10	1	12	0		0	0
2/6/14	357	R11	357/R11	1	14	1		1	0
2/6/14	357	R12	357/R12	0	13	0		0	0
2/6/14	357	R24	357/R24	0	14	0		0	0
2/6/14	357	R25	357/R25	0	14	0		0	0
2/6/14	357	R26	357/R26	0	14	0		0	0
2/6/14	357	R27	357/R27	0	12	1		1	0
2/6/14	357	R15	357/R15	1	12	0		0	0
2/6/14	357	R16	357/R16	0	14	0		0	0
2/6/14	357	R17	357/R17	1	12	1		1	0
2/6/14	357	R18	357/R18	0	13	0		0	0
2/6/14	357	R19	357/R19	1	12	0		0	0
2/6/14	357	R20	357/R20	1	14	0		0	0
2/6/14	357	R21	357/R21	0	13	0		0	0
2/6/14	357	R22	357/R22	1	12	0		0	0
2/6/14	357	R23	357/R23	0	13	0		0	0
2/6/14	357	R37	357/R37	0	12	0		0	0
2/6/14	357	R38	357/R38	1	14	0		0	0
2/6/14	357	R39	357/R39	0	13	1		1	0
2/6/14	357	R40	357/R40	1	13	0		0	0
2/6/14	357	R28	357/R28	0	12	0		0	0
2/6/14	357	R29	357/R29	0	14	0		0	0
2/6/14	357	R30	357/R30	1	13	0		0	0
2/6/14	357	R31	357/R31	0	13	0		0	0
2/6/14	357	R32	357/R32	1	12	0		0	0
2/6/14	357	R33	357/R33	0	12	0		0	0
2/6/14	357	R34	357/R34	1	14	0		0	0
2/6/14	357	R35	357/R35	0	13	0		0	0
2/6/14	357	R36	357/R36	1	13	1		1	0
2/6/14	357	R50	357/R50	1	14	0		0	0
2/6/14	357	R42	357/R42	1	14	1		1	0
2/6/14	357	R43	357/R43	0	12	1		1	0
2/6/14	357	R44	357/R44	1	14	0		0	0
2/6/14	357	R41	357/R41	0	14	0		0	0
2/6/14	357	R46	357/R46	1	13	0		0	0
2/6/14	357	R47	357/R47	0	12	0		0	0
2/6/14	357	R48	357/R48	1	14	0		0	0
2/6/14	357	R45	357/R45	0	13	0		0	0
2/6/14	357	R49	357/R49	1	14	0		0	0
2/6/14	362	R08	362/R08	1	14	0		0	0
2/6/14	362	R07	362/R07	0	13	0		0	0
2/6/14	362	R01	362/R01	0	13	0		0	0
2/6/14	362	R02	362/R02	1	13	0		0	0
2/6/14	362	R03	362/R03	0	13	0		0	0
2/6/14	362	R04	362/R04	1	13	1		1	0
2/6/14	362	R05	362/R05	0	13	0		0	0
2/6/14	362	R06	362/R06	1	13	0		0	0
2/6/14	362	R47	362/R47	1	13	0		0	0
2/6/14	362	R48	362/R48	0	13	0		0	0
2/6/14	362	R09	362/R09	0	13	1		1	0
2/6/14	362	R10	362/R10	1	13	4		1	1
2/6/14	362	R11	362/R11	0	14	0		0	0
2/6/14	362	R12	362/R12	1	13	0		0	0
2/6/14	362	R13	362/R13	0	13	1		1	0
2/6/14	362	R14	362/R14	1	14	0		0	0
2/6/14	362	R15	362/R15	0	14	0		0	0
2/6/14	362	R16	362/R16	1	14	0		0	0
2/6/14	362	R17	362/R17	0	13	0		0	0
2/6/14	362	R18	362/R18	1	14	0		0	0
2/6/14	362	R19	362/R19	0	14	0		0	0
2/6/14	362	R20	362/R20	1	14	0		0	0
2/6/14	362	R21	362/R21	0	14	1		1	0
2/6/14	362	R22	362/R22	1	13	0		0	0
2/6/14	362	R23	362/R23	0	13	0		0	0
2/6/14	362	R24	362/R24	1	14	3		1	1
2/6/14	362	R25	362/R25	0	14	0		0	0
2/6/14	362	R26	362/R26	1	14	0		0	0
2/6/14	362	R27	362/R27	0	14	1		1	0
2/6/14	362	R28	362/R28	1	13	0		0	0
2/6/14	362	R29	362/R29	0	14	0		0	0
2/6/14	362	R30	362/R30	1	13	0		0	0
2/6/14	362	R31	362/R31	1	14	1		1	0
2/6/14	362	R32	362/R32	0	13	0		0	0
2/6/14	362	R33	362/R33	1	14	0		0	0
2/6/14	362	R34	362/R34	0	13	0		0	0
2/6/14	362	R35	362/R35	1	13	0		0	0
2/6/14	362	R36	362/R36	0	13	0		0	0
2/6/14	362	R37	362/R37	1	13	0		0	0
2/6/14	362	R38	362/R38	0	14	0		0	0
2/6/14	362	R39	362/R39	1	13	0		0	0
2/6/14	362	R40	362/R40	0	13	0		0	0
2/6/14	362	R41	362/R41	1	13	0		0	0
2/6/14	362	R42	362/R42	0	14	0		0	0
2/6/14	362	R43	362/R43	1	14	0		0	0
2/6/14	362	R44	362/R44	0	14	1		1	0
2/6/14	362	R45	362/R45	1	13	0		0	0
2/6/14	362	R46	362/R46	0	14	0		0	0
2/6/14	362	R49	362/R49	1	13	0		0	0
2/6/14	362	R50	362/R50	0	13	0		0	0
2/7/14	25	R01	25/R01	1	12	0	0	0	0
2/7/14	25	R08	25/R08	1	14	0	0	0	0
2/7/14	25	R09	25/R09	1	13	0	0	0	0
2/7/14	25	R10	25/R10	1	14	0	0	0	0
2/7/14	25	R11	25/R11	1	12	0	0	0	0
2/7/14	25	R12	25/R12	1	13	0	0	0	0
2/7/14	25	R13	25/R13	1	13	0	0	0	0
2/7/14	25	R14	25/R14	1	13	1	0	1	0
2/7/14	25	R02	25/R02	1	13	0	0	0	0
2/7/14	25	R03	25/R03	1	13	0	0	0	0
2/7/14	25	R04	25/R04	1	14	0	0	0	0
2/7/14	25	R05	25/R05	1	13	0	0	0	0
2/7/14	25	R06	25/R06	1	13	0	0	0	0
2/7/14	25	R07	25/R07	1	13	0	0	0	0
2/7/14	25	R35	25/R35	0	14	0	0	0	0
2/7/14	25	R36	25/R36	0	13	0	0	0	0
2/7/14	25	R37	25/R37	0	14	0	0	0	0
2/7/14	25	R38	25/R38	0	14	1	0	1	0
2/7/14	25	R39	25/R39	0	14	0	0	0	0
2/7/14	25	R40	25/R40	0	13	0	0	0	0
2/7/14	25	R41	25/R41	0	13	0	0	0	0
2/7/14	25	R42	25/R42	0	13	0	0	0	0
2/7/14	25	R43	25/R43	0	12	0	0	0	0
2/7/14	25	R44	25/R44	0	13	0	0	0	0
2/7/14	25	R45	25/R45	0	13	0	0	0	0
2/7/14	25	R46	25/R46	0	13	0	0	0	0
2/7/14	25	R47	25/R47	0	14	0	0	0	0
2/7/14	25	R48	25/R48	0	13	1	0	1	0
2/7/14	25	R49	25/R49	0	14	2	0	1	1
2/7/14	25	R50	25/R50	0	15	0	0	0	0
2/7/14	25	R22	25/R22	1	12	0	0	0	0
2/7/14	25	R23	25/R23	1	12	0	0	0	0
2/7/14	25	R24	25/R24	1	12	1	0	1	0
2/7/14	25	R25	25/R25	1	12	1	0	1	0
2/7/14	25	R26	25/R26	0	14	0	0	0	0
2/7/14	25	R27	25/R27	0	14	1	0	1	0
2/7/14	25	R15	25/R15	1	13	0	0	0	0
2/7/14	25	R16	25/R16	1	12	0	0	0	0
2/7/14	25	R17	25/R17	1	15	0	0	0	0
2/7/14	25	R18	25/R18	1	14	0	0	0	0
2/7/14	25	R19	25/R19	1	13	0	0	0	0
2/7/14	25	R20	25/R20	1	14	0	0	0	0
2/7/14	25	R21	25/R21	1	13	0	0	0	0
2/7/14	25	R30	25/R30	0	14	0	0	0	0
2/7/14	25	R31	25/R31	0	14	0	0	0	0
2/7/14	25	R28	25/R28	0	14	0	0	0	0
2/7/14	25	R29	25/R29	0	13	1	0	1	0
2/7/14	25	R34	25/R34	0	14	0	0	0	0
2/7/14	25	R32	25/R32	0	13	2	0	1	1
2/7/14	25	R33	25/R33	0	13	0	0	0	0
2/7/14	23	R16	23/R16	1	13	1		1	0
2/7/14	23	R17	23/R17	1	13	1		1	0
2/7/14	23	R18	23/R18	1	14	1		1	0
2/7/14	23	R19	23/R19	1	14	0		0	0
2/7/14	23	R20	23/R20	1	14	0		0	0
2/7/14	23	R21	23/R21	1	14	1		1	0
2/7/14	23	R13	23/R13	1	13	1		1	0
2/7/14	23	R14	23/R14	1	14	0		0	0
2/7/14	23	R15	23/R15	1	13	0		0	0
2/7/14	23	R29	23/R29	0	14	1		1	0
2/7/14	23	R30	23/R30	0	12	0		0	0
2/7/14	23	R31	23/R31	0	14	0		0	0
2/7/14	23	R32	23/R32	0	14	0		0	0
2/7/14	23	R33	23/R33	0	14	0		0	0
2/7/14	23	R34	23/R34	0	13	0		0	0
2/7/14	23	R22	23/R22	1	14	0		0	0
2/7/14	23	R23	23/R23	1	13	0		0	0
2/7/14	23	R24	23/R24	1	13	0		0	0
2/7/14	23	R25	23/R25	1	13	1		1	0
2/7/14	23	R26	23/R26	0	13	0		0	0
2/7/14	23	R27	23/R27	0	14	0		0	0
2/7/14	23	R28	23/R28	0	13	0		0	0
2/7/14	23	R42	23/R42	0	14	1		1	0
2/7/14	23	R43	23/R43	0	13	0		0	0
2/7/14	23	R44	23/R44	0	14	0		0	0
2/7/14	23	R45	23/R45	0	13	1		1	0
2/7/14	23	R46	23/R46	0	13	0		0	0
2/7/14	23	R47	23/R47	0	14	0		0	0
2/7/14	23	R48	23/R48	0	14	3		1	1
2/7/14	23	R49	23/R49	0	14	2		1	1
2/7/14	23	R50	23/R50	0	14	1		1	0
2/7/14	23	R10	23/R10	1	13	1		1	0
2/7/14	23	R11	23/R11	1	13	0		0	0
2/7/14	23	R12	23/R12	1	13	0		0	0
2/7/14	23	R40	23/R40	0	14	0		0	0
2/7/14	23	R41	23/R41	0	13	1		1	0
2/7/14	23	R01	23/R01	1	14	0		0	0
2/7/14	23	R02	23/R02	1	14	0		0	0
2/7/14	23	R03	23/R03	1	14	1		1	0
2/7/14	23	R04	23/R04	1	13	0		0	0
2/7/14	23	R05	23/R05	1	14	1		1	0
2/7/14	23	R06	23/R06	1	14	1		1	0
2/7/14	23	R35	23/R35	0	14	0		0	0
2/7/14	23	R36	23/R36	0	14	0		0	0
2/7/14	23	R37	23/R37	0	14	0		0	0
2/7/14	23	R38	23/R38	0	14	0		0	0
2/7/14	23	R39	23/R39	0	13	1		1	0
2/7/14	23	R07	23/R07	1	14	1		1	0
2/7/14	23	R08	23/R08	1	14	1		1	0
2/7/14	23	R09	23/R09	1	14	0		0	0
2/7/14	24	R07	24/R07	1	14	2		1	1
2/7/14	24	R04	24/R04	1	14	1		1	0
2/7/14	24	R05	24/R05	1	13	1		1	0
2/7/14	24	R06	24/R06	1	13	1		1	0
2/7/14	24	R11	24/R11	1	13	1		1	0
2/7/14	24	R08	24/R08	1	13	0		0	0
2/7/14	24	R09	24/R09	1	15	1		1	0
2/7/14	24	R10	24/R10	1	13	2		1	1
2/7/14	24	R15	24/R15	1	14	0		0	0
2/7/14	24	R16	24/R16	1	14	0		0	0
2/7/14	24	R17	24/R17	1	14	0		0	0
2/7/14	24	R18	24/R18	1	13	1		1	0
2/7/14	24	R19	24/R19	1	14	0		0	0
2/7/14	24	R20	24/R20	1	14	0		0	0
2/7/14	24	R21	24/R21	1	13	0		0	0
2/7/14	24	R22	24/R22	1	13	0		0	0
2/7/14	24	R23	24/R23	1	13	0		0	0
2/7/14	24	R24	24/R24	1	12	1		1	0
2/7/14	24	R12	24/R12	1	13	0		0	0
2/7/14	24	R13	24/R13	1	12	0		0	0
2/7/14	24	R14	24/R14	1	14	0		0	0
2/7/14	24	R01	24/R01	1	13	1		1	0
2/7/14	24	R02	24/R02	1	13	1		1	0
2/7/14	24	R03	24/R03	1	14	0		0	0
2/7/14	24	R44	24/R44	0	14	0		0	0
2/7/14	24	R45	24/R45	0	13	0		0	0
2/7/14	24	R46	24/R46	0	13	0		0	0
2/7/14	24	R47	24/R47	0	14	0		0	0
2/7/14	24	R48	24/R48	0	14	0		0	0
2/7/14	24	R49	24/R49	0	14	0		0	0
2/7/14	24	R50	24/R50	0	13	0		0	0
2/7/14	24	R37	24/R37	0	14	0		0	0
2/7/14	24	R25	24/R25	1	13	1		1	0
2/7/14	24	R26	24/R26	0	13	0		0	0
2/7/14	24	R27	24/R27	0	14	0		0	0
2/7/14	24	R28	24/R28	0	13	0		0	0
2/7/14	24	R29	24/R29	0	14	0		0	0
2/7/14	24	R30	24/R30	0	14	0		0	0
2/7/14	24	R31	24/R31	0	13	0		0	0
2/7/14	24	R32	24/R32	0	14	0		0	0
2/7/14	24	R33	24/R33	0	14	0		0	0
2/7/14	24	R34	24/R34	0	13	1		1	0
2/7/14	24	R35	24/R35	0	13	0		0	0
2/7/14	24	R36	24/R36	0	15	0		0	0
2/7/14	24	R41	24/R41	0	13	1		1	0
2/7/14	24	R38	24/R38	0	14	0		0	0
2/7/14	24	R39	24/R39	0	12	0		0	0
2/7/14	24	R40	24/R40	0	13	0		0	0
2/7/14	24	R42	24/R42	0	14	0		0	0
2/7/14	24	R43	24/R43	0	14	0		0	0
2/7/14	216	R17	216/R17	1	13	0		0	0
2/7/14	216	R18	216/R18	1	13	0		0	0
2/7/14	216	R19	216/R19	1	13	1		1	0
2/7/14	216	R20	216/R20	1	13	1		1	0
2/7/14	216	R21	216/R21	1	13	1		1	0
2/7/14	216	R22	216/R22	1	14	0		0	0
2/7/14	216	R23	216/R23	1	13	1		1	0
2/7/14	216	R24	216/R24	1	14	0		0	0
2/7/14	216	R25	216/R25	1	14	0		0	0
2/7/14	216	R26	216/R26	0	14	1		1	0
2/7/14	216	R27	216/R27	0	14	1		1	0
2/7/14	216	R28	216/R28	0	14	0		0	0
2/7/14	216	R29	216/R29	0	14	1		1	0
2/7/14	216	R30	216/R30	0	14	1		1	0
2/7/14	216	R32	216/R32	0	14	1		1	0
2/7/14	216	R33	216/R33	0	14	0		0	0
2/7/14	216	R34	216/R34	0	14	0		0	0
2/7/14	216	R35	216/R35	0	13	0		0	0
2/7/14	216	R36	216/R36	0	14	0		0	0
2/7/14	216	R37	216/R37	0	13	0		0	0
2/7/14	216	R38	216/R38	0	14	1		1	0
2/7/14	216	R39	216/R39	0	14	0		0	0
2/7/14	216	R40	216/R40	0	14	1		1	0
2/7/14	216	R41	216/R41	0	14	0		0	0
2/7/14	216	R42	216/R42	0	13	1		1	0
2/7/14	216	R43	216/R43	0	13	0		0	0
2/7/14	216	R44	216/R44	0	14	1		1	0
2/7/14	216	R45	216/R45	0	14	1		1	0
2/7/14	216	R46	216/R46	0	14	0		0	0
2/7/14	216	R47	216/R47	0	14	1		1	0
2/7/14	216	R48	216/R48	0	14	1		1	0
2/7/14	216	R49	216/R49	0	14	0		0	0
2/7/14	216	R50	216/R50	0	14	1		1	0
2/7/14	216	R09	216/R09	1	14	1		1	0
2/7/14	216	R10	216/R10	1	14	1		1	0
2/7/14	216	R11	216/R11	1	14	1		1	0
2/7/14	216	R12	216/R12	1	14	1		1	0
2/7/14	216	R13	216/R13	1	14	0		0	0
2/7/14	216	R14	216/R14	1	14	0		0	0
2/7/14	216	R15	216/R15	1	14	0		0	0
2/7/14	216	R16	216/R16	1	14	0		0	0
2/7/14	216	R03	216/R03	1	14	0		0	0
2/7/14	216	R31	216/R31	0	14	0		0	0
2/7/14	216	R05	216/R05	1	13	1		1	0
2/7/14	216	R06	216/R06	1	13	0		0	0
2/7/14	216	R07	216/R07	1	14	0		0	0
2/7/14	216	R08	216/R08	1	14	0		0	0
2/7/14	216	R04	216/R04	1	14	0		0	0
2/7/14	216	R01	216/R01	1	14	1		1	0
2/7/14	216	R02	216/R02	1	14	0		0	0
2/7/14	225	R16	225/R16	1	13	1		1	0
2/7/14	225	R19	225/R19	1	15	0		0	0
2/7/14	225	R20	225/R20	1	13	1		1	0
2/7/14	225	R17	225/R17	1	14	1		1	0
2/7/14	225	R18	225/R18	1	14	1		1	0
2/7/14	225	R23	225/R23	1	14	1		1	0
2/7/14	225	R24	225/R24	1	14	1		1	0
2/7/14	225	R21	225/R21	1	14	0		0	0
2/7/14	225	R22	225/R22	1	14	1		1	0
2/7/14	225	R14	225/R14	1	13	2		1	1
2/7/14	225	R15	225/R15	1	13	1		1	0
2/7/14	225	R29	225/R29	0	14	1		1	0
2/7/14	225	R30	225/R30	0	14	0		0	0
2/7/14	225	R31	225/R31	0	14	0		0	0
2/7/14	225	R32	225/R32	0	13	1		1	0
2/7/14	225	R33	225/R33	0	13	1		1	0
2/7/14	225	R34	225/R34	0	14	0		0	0
2/7/14	225	R35	225/R35	0	14	0		0	0
2/7/14	225	R36	225/R36	0	14	1		1	0
2/7/14	225	R37	225/R37	0	14	0		0	0
2/7/14	225	R25	225/R25	1	15	1		1	0
2/7/14	225	R26	225/R26	0	14	0		0	0
2/7/14	225	R27	225/R27	0	13	1		1	0
2/7/14	225	R01	225/R01	1	14	1		1	0
2/7/14	225	R02	225/R02	1	14	1		1	0
2/7/14	225	R03	225/R03	1	13	0		0	0
2/7/14	225	R04	225/R04	1	13	2		1	1
2/7/14	225	R05	225/R05	1	14	0		0	0
2/7/14	225	R06	225/R06	1	14	1		1	0
2/7/14	225	R07	225/R07	1	13	1		1	0
2/7/14	225	R08	225/R08	1	14	0		0	0
2/7/14	225	R09	225/R09	1	14	1		1	0
2/7/14	225	R10	225/R10	1	13	1		1	0
2/7/14	225	R11	225/R11	1	14	0		0	0
2/7/14	225	R12	225/R12	1	13	1		1	0
2/7/14	225	R13	225/R13	1	14	2		1	1
2/7/14	225	R39	225/R39	0	14	2		1	1
2/7/14	225	R28	225/R28	0	14	1		1	0
2/7/14	225	R41	225/R41	0	13	0		0	0
2/7/14	225	R42	225/R42	0	14	0		0	0
2/7/14	225	R43	225/R43	0	13	0		0	0
2/7/14	225	R44	225/R44	0	13	1		1	0
2/7/14	225	R45	225/R45	0	13	0		0	0
2/7/14	225	R46	225/R46	0	13	1		1	0
2/7/14	225	R47	225/R47	0	13	2		1	1
2/7/14	225	R48	225/R48	0	13	2		1	1
2/7/14	225	R49	225/R49	0	13	2		1	1
2/7/14	225	R50	225/R50	0	13	1		1	0
2/7/14	225	R38	225/R38	0	14	2		1	1
2/7/14	225	R40	225/R40	0	14	1		1	0
2/7/14	226	R05	226/R05	1	14	1	0	1	0
2/7/14	226	R07	226/R07	1	14	1	0	1	0
2/7/14	226	R08	226/R08	1	13	2	0	1	1
2/7/14	226	R09	226/R09	1	14	1	0	1	0
2/7/14	226	R10	226/R10	1	14	0	0	0	0
2/7/14	226	R11	226/R11	1	14	0	0	0	0
2/7/14	226	R12	226/R12	1	13	0	0	0	0
2/7/14	226	R13	226/R13	1	13	1	0	1	0
2/7/14	226	R14	226/R14	1	14	0	0	0	0
2/7/14	226	R15	226/R15	1	14	1	0	1	0
2/7/14	226	R16	226/R16	1	14	0	0	0	0
2/7/14	226	R17	226/R17	1	14	1	0	1	0
2/7/14	226	R18	226/R18	1	14	0	0	0	0
2/7/14	226	R06	226/R06	1	14	0	0	0	0
2/7/14	226	R20	226/R20	1	14	1	0	1	0
2/7/14	226	R21	226/R21	1	14	0	0	0	0
2/7/14	226	R22	226/R22	1	14	1	0	1	0
2/7/14	226	R23	226/R23	1	14	1	0	1	0
2/7/14	226	R24	226/R24	1	14	1	0	1	0
2/7/14	226	R25	226/R25	1	13	0	0	0	0
2/7/14	226	R26	226/R26	0	14	0	0	0	0
2/7/14	226	R27	226/R27	0	13	2	0	1	1
2/7/14	226	R28	226/R28	0	14	0	0	0	0
2/7/14	226	R29	226/R29	0	14	1	0	1	0
2/7/14	226	R43	226/R43	0	14	0	0	0	0
2/7/14	226	R44	226/R44	0	14	0	0	0	0
2/7/14	226	R45	226/R45	0	14	2	0	1	1
2/7/14	226	R46	226/R46	0	13	1	0	1	0
2/7/14	226	R47	226/R47	0	13	1	0	1	0
2/7/14	226	R48	226/R48	0	13	1	0	1	0
2/7/14	226	R49	226/R49	0	13	0	0	0	0
2/7/14	226	R50	226/R50	0	13	1	0	1	0
2/7/14	226	R37	226/R37	0	13	0	0	0	0
2/7/14	226	R38	226/R38	0	13	1	0	1	0
2/7/14	226	R39	226/R39	0	13	1	0	1	0
2/7/14	226	R40	226/R40	0	13	1	0	1	0
2/7/14	226	R41	226/R41	0	14	0	0	0	0
2/7/14	226	R42	226/R42	0	14	0	0	0	0
2/7/14	226	R30	226/R30	0	13	0	0	0	0
2/7/14	226	R31	226/R31	0	13	1	0	1	0
2/7/14	226	R32	226/R32	0	14	1	0	1	0
2/7/14	226	R19	226/R19	1	14	1	0	1	0
2/7/14	226	R34	226/R34	0	13	0	0	0	0
2/7/14	226	R35	226/R35	0	14	0	0	0	0
2/7/14	226	R36	226/R36	0	13	0	0	0	0
2/7/14	226	R03	226/R03	1	13	1	0	1	0
2/7/14	226	R33	226/R33	0	14	0	0	0	0
2/7/14	226	R01	226/R01	1	14	1	0	1	0
2/7/14	226	R02	226/R02	1	13	0	0	0	0
2/7/14	226	R04	226/R04	1	13	0	0	0	0
2/7/14	73	R04	73/R04	0	14	0		0	0
2/7/14	73	R01	73/R01	1	13	1		1	0
2/7/14	73	R02	73/R02	0	13	0		0	0
2/7/14	73	R03	73/R03	0	14	0		0	0
2/7/14	73	R25	73/R25	1	14	0		0	0
2/7/14	73	R26	73/R26	0	14	0		0	0
2/7/14	73	R27	73/R27	0	14	0		0	0
2/7/14	73	R28	73/R28	0	14	0		0	0
2/7/14	73	R29	73/R29	1	13	1		1	0
2/7/14	73	R30	73/R30	0	14	0		0	0
2/7/14	73	R31	73/R31	0	13	0		0	0
2/7/14	73	R32	73/R32	0	14	0		0	0
2/7/14	73	R33	73/R33	0	13	1		1	0
2/7/14	73	R34	73/R34	1	14	1		1	0
2/7/14	73	R35	73/R35	1	14	1		1	0
2/7/14	73	R36	73/R36	0	14	0		0	0
2/7/14	73	R37	73/R37	0	13	0		0	0
2/7/14	73	R38	73/R38	0	14	1		1	0
2/7/14	73	R39	73/R39	1	14	0		0	0
2/7/14	73	R40	73/R40	0	13	0		0	0
2/7/14	73	R41	73/R41	1	14	0		0	0
2/7/14	73	R42	73/R42	0	14	0		0	0
2/7/14	73	R43	73/R43	0	14	0		0	0
2/7/14	73	R44	73/R44	0	13	1		1	0
2/7/14	73	R05	73/R05	0	13	0		0	0
2/7/14	73	R06	73/R06	1	14	0		0	0
2/7/14	73	R07	73/R07	1	13	0		0	0
2/7/14	73	R08	73/R08	1	15	0		0	0
2/7/14	73	R09	73/R09	0	13	0		0	0
2/7/14	73	R10	73/R10	1	13	0		0	0
2/7/14	73	R11	73/R11	1	15	0		0	0
2/7/14	73	R12	73/R12	1	14	0		0	0
2/7/14	73	R13	73/R13	0	14	0		0	0
2/7/14	73	R14	73/R14	0	14	0		0	0
2/7/14	73	R15	73/R15	0	14	0		0	0
2/7/14	73	R16	73/R16	0	13	0		0	0
2/7/14	73	R17	73/R17	1	13	0		0	0
2/7/14	73	R18	73/R18	1	15	0		0	0
2/7/14	73	R19	73/R19	1	14	0		0	0
2/7/14	73	R20	73/R20	1	14	0		0	0
2/7/14	73	R21	73/R21	1	13	0		0	0
2/7/14	73	R22	73/R22	1	14	0		0	0
2/7/14	73	R23	73/R23	1	14	1		1	0
2/7/14	73	R24	73/R24	1	14	0		0	0
2/7/14	73	R49	73/R49	1	13	0		0	0
2/7/14	73	R50	73/R50	1	14	1		1	0
2/7/14	73	R46	73/R46	1	12	0		0	0
2/7/14	73	R47	73/R47	1	12	0		0	0
2/7/14	73	R48	73/R48	0	13	0		0	0
2/7/14	73	R45	73/R45	0	14	0		0	0
2/7/14	78	R20	78/R20	1	14	0	0	0	0
2/7/14	78	R18	78/R18	1	14	0	0	0	0
2/7/14	78	R19	78/R19	1	13	0	0	0	0
2/7/14	78	R24	78/R24	1	14	0	0	0	0
2/7/14	78	R21	78/R21	0	14	1	0	1	0
2/7/14	78	R22	78/R22	1	13	0	0	0	0
2/7/14	78	R23	78/R23	1	14	0	0	0	0
2/7/14	78	R28	78/R28	0	13	0	0	0	0
2/7/14	78	R29	78/R29	1	13	0	0	0	0
2/7/14	78	R30	78/R30	0	13	0	0	0	0
2/7/14	78	R31	78/R31	0	13	0	0	0	0
2/7/14	78	R32	78/R32	0	13	0	0	0	0
2/7/14	78	R33	78/R33	1	13	0	0	0	0
2/7/14	78	R34	78/R34	1	14	0	0	0	0
2/7/14	78	R35	78/R35	1	14	0	0	0	0
2/7/14	78	R36	78/R36	0	14	0	0	0	0
2/7/14	78	R37	78/R37	1	13	0	0	0	0
2/7/14	78	R25	78/R25	1	13	0	0	0	0
2/7/14	78	R26	78/R26	0	13	0	0	0	0
2/7/14	78	R27	78/R27	0	13	1	0	1	0
2/7/14	78	R01	78/R01	1	13	0	0	0	0
2/7/14	78	R02	78/R02	0	14	0	0	0	0
2/7/14	78	R03	78/R03	0	14	0	0	0	0
2/7/14	78	R04	78/R04	0	14	0	0	0	0
2/7/14	78	R05	78/R05	1	14	0	0	0	0
2/7/14	78	R06	78/R06	1	13	0	0	0	0
2/7/14	78	R07	78/R07	0	13	0	0	0	0
2/7/14	78	R08	78/R08	0	13	0	0	0	0
2/7/14	78	R09	78/R09	1	13	0	0	0	0
2/7/14	78	R10	78/R10	0	13	1	0	1	0
2/7/14	78	R11	78/R11	0	14	0	0	0	0
2/7/14	78	R12	78/R12	0	14	0	0	0	0
2/7/14	78	R13	78/R13	1	14	1	0	1	0
2/7/14	78	R14	78/R14	1	14	0	0	0	0
2/7/14	78	R15	78/R15	1	14	0	0	0	0
2/7/14	78	R16	78/R16	1	14	0	0	0	0
2/7/14	78	R17	78/R17	1	13	0	0	0	0
2/7/14	78	R43	78/R43	0	14	0	0	0	0
2/7/14	78	R44	78/R44	0	13	1	0	1	0
2/7/14	78	R45	78/R45	0	13	0	0	0	0
2/7/14	78	R46	78/R46	1	13	0	0	0	0
2/7/14	78	R47	78/R47	0	14	0	0	0	0
2/7/14	78	R48	78/R48	1	14	0	0	0	0
2/7/14	78	R49	78/R49	1	13	0	0	0	0
2/7/14	78	R50	78/R50	1	14	0	0	0	0
2/7/14	78	R38	78/R38	0	13	1	0	1	0
2/7/14	78	R39	78/R39	0	14	0	0	0	0
2/7/14	78	R40	78/R40	0	13	1	0	1	0
2/7/14	78	R41	78/R41	0	13	0	0	0	0
2/7/14	78	R42	78/R42	0	14	0	0	0	0
2/7/14	322	R20	322/R20	0	13	1	0	1	0
2/7/14	322	R21	322/R21	1	14	0	0	0	0
2/7/14	322	R22	322/R22	0	13	1	0	1	0
2/7/14	322	R01	322/R01	0	13	1	0	1	0
2/7/14	322	R02	322/R02	1	13	0	0	0	0
2/7/14	322	R03	322/R03	1	14	0	0	0	0
2/7/14	322	R04	322/R04	0	13	0	0	0	0
2/7/14	322	R05	322/R05	1	14	0	0	0	0
2/7/14	322	R06	322/R06	1	13	0	0	0	0
2/7/14	322	R07	322/R07	1	14	0	0	0	0
2/7/14	322	R08	322/R08	0	13	0	0	0	0
2/7/14	322	R09	322/R09	1	13	0	0	0	0
2/7/14	322	R10	322/R10	1	13	1	0	1	0
2/7/14	322	R11	322/R11	1	14	0	0	0	0
2/7/14	322	R12	322/R12	1	13	1	0	1	0
2/7/14	322	R13	322/R13	1	13	0	0	0	0
2/7/14	322	R14	322/R14	0	13	0	0	0	0
2/7/14	322	R15	322/R15	0	13	0	0	0	0
2/7/14	322	R16	322/R16	1	13	2	0	1	1
2/7/14	322	R17	322/R17	1	13	0	0	0	0
2/7/14	322	R18	322/R18	1	14	0	0	0	0
2/7/14	322	R19	322/R19	1	14	0	0	0	0
2/7/14	322	R33	322/R33	0	13	0	0	0	0
2/7/14	322	R34	322/R34	0	13	0	0	0	0
2/7/14	322	R35	322/R35	0	13	1	0	1	0
2/7/14	322	R23	322/R23	1	13	0	0	0	0
2/7/14	322	R24	322/R24	1	13	0	0	0	0
2/7/14	322	R25	322/R25	0	13	0	0	0	0
2/7/14	322	R26	322/R26	1	13	1	0	1	0
2/7/14	322	R27	322/R27	1	13	1	0	1	0
2/7/14	322	R28	322/R28	1	13	2	0	1	1
2/7/14	322	R29	322/R29	0	13	0	0	0	0
2/7/14	322	R30	322/R30	1	13	0	0	0	0
2/7/14	322	R31	322/R31	1	14	0	0	0	0
2/7/14	322	R32	322/R32	1	13	1	0	1	0
2/7/14	322	R46	322/R46	1	14	0	0	0	0
2/7/14	322	R47	322/R47	1	14	1	0	1	0
2/7/14	322	R48	322/R48	0	14	0	0	0	0
2/7/14	322	R36	322/R36	0	14	0	0	0	0
2/7/14	322	R37	322/R37	0	13	0	0	0	0
2/7/14	322	R38	322/R38	0	13	0	0	0	0
2/7/14	322	R39	322/R39	0	14	0	0	0	0
2/7/14	322	R40	322/R40	0	14	2	0	1	1
2/7/14	322	R41	322/R41	0	13	1	0	1	0
2/7/14	322	R42	322/R42	0	13	0	0	0	0
2/7/14	322	R43	322/R43	0	13	0	0	0	0
2/7/14	322	R44	322/R44	0	14	0	0	0	0
2/7/14	322	R45	322/R45	0	14	1	0	1	0
2/7/14	322	R50	322/R50	0	14	0	0	0	0
2/7/14	322	R49	322/R49	0	14	0	0	0	0
2/7/14	328	R05	328/R05	1	13	0		0	0
2/7/14	328	R06	328/R06	0	13	0		0	0
2/7/14	328	R01	328/R01	1	13	0		0	0
2/7/14	328	R02	328/R02	0	13	0		0	0
2/7/14	328	R03	328/R03	1	13	1		1	0
2/7/14	328	R04	328/R04	1	14	0		0	0
2/7/14	328	R44	328/R44	0	13	0		0	0
2/7/14	328	R45	328/R45	1	13	0		0	0
2/7/14	328	R46	328/R46	0	13	0		0	0
2/7/14	328	R07	328/R07	0	13	0		0	0
2/7/14	328	R08	328/R08	1	13	0		0	0
2/7/14	328	R09	328/R09	0	13	0		0	0
2/7/14	328	R10	328/R10	0	13	0		0	0
2/7/14	328	R11	328/R11	0	14	0		0	0
2/7/14	328	R12	328/R12	0	14	0		0	0
2/7/14	328	R13	328/R13	0	13	0		0	0
2/7/14	328	R14	328/R14	1	13	1		1	0
2/7/14	328	R15	328/R15	0	13	0		0	0
2/7/14	328	R16	328/R16	1	14	0		0	0
2/7/14	328	R17	328/R17	0	13	0		0	0
2/7/14	328	R18	328/R18	0	13	0		0	0
2/7/14	328	R19	328/R19	0	13	0		0	0
2/7/14	328	R20	328/R20	0	13	0		0	0
2/7/14	328	R21	328/R21	0	14	0		0	0
2/7/14	328	R22	328/R22	0	13	0		0	0
2/7/14	328	R23	328/R23	1	14	0		0	0
2/7/14	328	R24	328/R24	1	13	0		0	0
2/7/14	328	R25	328/R25	1	13	0		0	0
2/7/14	328	R26	328/R26	1	13	0		0	0
2/7/14	328	R27	328/R27	0	14	0		0	0
2/7/14	328	R28	328/R28	1	14	0		0	0
2/7/14	328	R29	328/R29	0	13	0		0	0
2/7/14	328	R30	328/R30	0	13	0		0	0
2/7/14	328	R31	328/R31	1	14	0		0	0
2/7/14	328	R32	328/R32	0	13	0		0	0
2/7/14	328	R33	328/R33	1	13	0		0	0
2/7/14	328	R34	328/R34	1	13	0		0	0
2/7/14	328	R35	328/R35	0	13	1		1	0
2/7/14	328	R36	328/R36	1	13	0		0	0
2/7/14	328	R37	328/R37	1	13	0		0	0
2/7/14	328	R38	328/R38	0	13	0		0	0
2/7/14	328	R39	328/R39	1	14	0		0	0
2/7/14	328	R40	328/R40	1	14	0		0	0
2/7/14	328	R41	328/R41	1	14	0		0	0
2/7/14	328	R42	328/R42	1	13	0		0	0
2/7/14	328	R43	328/R43	1	13	0		0	0
2/7/14	328	R48	328/R48	0	13	0		0	0
2/7/14	328	R49	328/R49	1	14	0		0	0
2/7/14	328	R50	328/R50	1	13	0		0	0
2/7/14	328	R47	328/R47	0	13	0		0	0
2/7/14	327	R15	327/R15	1	14	0		0	0
2/7/14	327	R14	327/R14	1	13	0		0	0
2/7/14	327	R01	327/R01	1	14	0		0	0
2/7/14	327	R02	327/R02	1	14	0		0	0
2/7/14	327	R03	327/R03	1	13	0		0	0
2/7/14	327	R04	327/R04	1	13	1		1	0
2/7/14	327	R05	327/R05	1	14	0		0	0
2/7/14	327	R06	327/R06	1	14	0		0	0
2/7/14	327	R07	327/R07	1	14	0		0	0
2/7/14	327	R08	327/R08	1	14	0		0	0
2/7/14	327	R09	327/R09	1	14	0		0	0
2/7/14	327	R10	327/R10	1	13	1		1	0
2/7/14	327	R11	327/R11	1	14	0		0	0
2/7/14	327	R12	327/R12	1	14	1		1	0
2/7/14	327	R13	327/R13	1	13	1		1	0
2/7/14	327	R27	327/R27	0	13	0		0	0
2/7/14	327	R28	327/R28	0	14	0		0	0
2/7/14	327	R16	327/R16	1	13	0		0	0
2/7/14	327	R17	327/R17	1	13	0		0	0
2/7/14	327	R18	327/R18	1	14	0		0	0
2/7/14	327	R19	327/R19	1	13	0		0	0
2/7/14	327	R20	327/R20	1	13	0		0	0
2/7/14	327	R21	327/R21	1	13	1		1	0
2/7/14	327	R22	327/R22	1	13	0		0	0
2/7/14	327	R23	327/R23	1	13	0		0	0
2/7/14	327	R24	327/R24	1	14	0		0	0
2/7/14	327	R25	327/R25	1	14	0		0	0
2/7/14	327	R26	327/R26	0	14	0		0	0
2/7/14	327	R40	327/R40	0	13	0		0	0
2/7/14	327	R41	327/R41	0	14	1		1	0
2/7/14	327	R29	327/R29	0	14	0		0	0
2/7/14	327	R30	327/R30	0	14	0		0	0
2/7/14	327	R31	327/R31	0	14	0		0	0
2/7/14	327	R32	327/R32	0	13	1		1	0
2/7/14	327	R33	327/R33	0	13	1		1	0
2/7/14	327	R34	327/R34	0	13	0		0	0
2/7/14	327	R35	327/R35	0	14	0		0	0
2/7/14	327	R36	327/R36	0	13	0		0	0
2/7/14	327	R37	327/R37	0	13	0		0	0
2/7/14	327	R38	327/R38	0	13	0		0	0
2/7/14	327	R39	327/R39	0	14	0		0	0
2/7/14	327	R44	327/R44	0	13	1		1	0
2/7/14	327	R45	327/R45	0	14	0		0	0
2/7/14	327	R42	327/R42	0	14	0		0	0
2/7/14	327	R43	327/R43	0	13	1		1	0
2/7/14	327	R48	327/R48	0	13	0		0	0
2/7/14	327	R49	327/R49	0	13	0		0	0
2/7/14	327	R46	327/R46	0	13	0		0	0
2/7/14	327	R47	327/R47	0	13	1		1	0
2/7/14	327	R50	327/R50	0	13	1		1	0
2/7/14	130	R06	130/R06	0	14	1		1	0
2/7/14	130	R07	130/R07	0	13	1		1	0
2/7/14	130	R08	130/R08	0	14	1		1	0
2/7/14	130	R05	130/R05	0	14	1		1	0
2/7/14	130	R01	130/R01	0	14	0		0	0
2/7/14	130	R02	130/R02	0	13	1		1	0
2/7/14	130	R03	130/R03	0	14	1		1	0
2/7/14	130	R04	130/R04	0	14	1		1	0
2/7/14	130	R31	130/R31	1	13	0		0	0
2/7/14	130	R32	130/R32	1	14	0		0	0
2/7/14	130	R33	130/R33	1	13	1		1	0
2/7/14	130	R34	130/R34	1	13	1		1	0
2/7/14	130	R35	130/R35	1	14	1		1	0
2/7/14	130	R36	130/R36	1	13	0		0	0
2/7/14	130	R37	130/R37	1	14	1		1	0
2/7/14	130	R38	130/R38	1	14	1		1	0
2/7/14	130	R39	130/R39	1	14	0		0	0
2/7/14	130	R40	130/R40	1	14	1		1	0
2/7/14	130	R41	130/R41	1	13	1		1	0
2/7/14	130	R42	130/R42	1	13	1		1	0
2/7/14	130	R43	130/R43	1	14	1		1	0
2/7/14	130	R44	130/R44	1	13	1		1	0
2/7/14	130	R45	130/R45	1	13	0		0	0
2/7/14	130	R46	130/R46	1	13	1		1	0
2/7/14	130	R47	130/R47	1	13	1		1	0
2/7/14	130	R48	130/R48	1	14	0		0	0
2/7/14	130	R09	130/R09	0	13	1		1	0
2/7/14	130	R10	130/R10	0	13	1		1	0
2/7/14	130	R11	130/R11	0	14	2		1	1
2/7/14	130	R12	130/R12	0	14	1		1	0
2/7/14	130	R13	130/R13	0	14	0		0	0
2/7/14	130	R14	130/R14	0	14	1		1	0
2/7/14	130	R15	130/R15	0	13	1		1	0
2/7/14	130	R16	130/R16	0	13	1		1	0
2/7/14	130	R17	130/R17	0	14	1		1	0
2/7/14	130	R18	130/R18	0	14	2		1	1
2/7/14	130	R19	130/R19	0	14	0		0	0
2/7/14	130	R20	130/R20	0	14	1		1	0
2/7/14	130	R21	130/R21	0	13	1		1	0
2/7/14	130	R22	130/R22	0	14	0		0	0
2/7/14	130	R23	130/R23	0	14	1		1	0
2/7/14	130	R24	130/R24	0	14	1		1	0
2/7/14	130	R25	130/R25	0	14	1		1	0
2/7/14	130	R26	130/R26	1	14	0		0	0
2/7/14	130	R27	130/R27	1	14	0		0	0
2/7/14	130	R28	130/R28	1	14	0		0	0
2/7/14	130	R29	130/R29	1	13	1		1	0
2/7/14	130	R30	130/R30	1	14	0		0	0
2/7/14	130	R49	130/R49	1	13	1		1	0
2/7/14	130	R50	130/R50	1	14	1		1	0
2/7/14	131	R21	131/R21	0	13	0		0	0
2/7/14	131	R22	131/R22	0	13	1		1	0
2/7/14	131	R25	131/R25	0	13	1		1	0
2/7/14	131	R26	131/R26	1	13	0		0	0
2/7/14	131	R23	131/R23	0	13	0		0	0
2/7/14	131	R24	131/R24	0	14	2		1	1
2/7/14	131	R29	131/R29	1	13	0		0	0
2/7/14	131	R30	131/R30	1	13	0		0	0
2/7/14	131	R31	131/R31	1	14	2		1	1
2/7/14	131	R32	131/R32	1	14	1		1	0
2/7/14	131	R33	131/R33	1	13	1		1	0
2/7/14	131	R34	131/R34	1	13	0		0	0
2/7/14	131	R35	131/R35	1	13	1		1	0
2/7/14	131	R36	131/R36	1	13	1		1	0
2/7/14	131	R37	131/R37	1	13	1		1	0
2/7/14	131	R38	131/R38	1	13	0		0	0
2/7/14	131	R39	131/R39	1	14	1		1	0
2/7/14	131	R27	131/R27	1	13	0		0	0
2/7/14	131	R28	131/R28	1	13	0		0	0
2/7/14	131	R42	131/R42	1	14	0		0	0
2/7/14	131	R43	131/R43	1	14	2		1	1
2/7/14	131	R44	131/R44	1	13	1		1	0
2/7/14	131	R45	131/R45	1	14	0		0	0
2/7/14	131	R46	131/R46	1	14	0		0	0
2/7/14	131	R47	131/R47	1	13	0		0	0
2/7/14	131	R48	131/R48	1	13	0		0	0
2/7/14	131	R49	131/R49	1	13	1		1	0
2/7/14	131	R50	131/R50	1	13	0		0	0
2/7/14	131	R10	131/R10	0	14	2		1	1
2/7/14	131	R11	131/R11	0	13	2		1	1
2/7/14	131	R12	131/R12	0	14	0		0	0
2/7/14	131	R13	131/R13	0	13	0		0	0
2/7/14	131	R14	131/R14	0	13	0		0	0
2/7/14	131	R15	131/R15	0	13	0		0	0
2/7/14	131	R16	131/R16	0	13	0		0	0
2/7/14	131	R17	131/R17	0	13	0		0	0
2/7/14	131	R18	131/R18	0	13	0		0	0
2/7/14	131	R19	131/R19	0	14	0		0	0
2/7/14	131	R20	131/R20	0	13	0		0	0
2/7/14	131	R07	131/R07	0	13	0		0	0
2/7/14	131	R08	131/R08	0	14	0		0	0
2/7/14	131	R09	131/R09	0	14	2		1	1
2/7/14	131	R01	131/R01	0	13	1		1	0
2/7/14	131	R02	131/R02	0	13	0		0	0
2/7/14	131	R40	131/R40	1	13	2		1	1
2/7/14	131	R41	131/R41	1	13	1		1	0
2/7/14	131	R05	131/R05	0	13	0		0	0
2/7/14	131	R06	131/R06	0	13	0		0	0
2/7/14	131	R03	131/R03	0	13	0		0	0
2/7/14	131	R04	131/R04	0	14	0		0	0
2/7/14	141	R04	141/R04	0	14	1	0	1	0
2/7/14	141	R03	141/R03	0	13	1	0	1	0
2/7/14	141	R08	141/R08	0	14	0	0	0	0
2/7/14	141	R05	141/R05	0	14	1	0	1	0
2/7/14	141	R06	141/R06	0	13	4	1	1	1
2/7/14	141	R07	141/R07	0	14	0	0	0	0
2/7/14	141	R12	141/R12	0	14	1	0	1	0
2/7/14	141	R09	141/R09	0	14	1	0	1	0
2/7/14	141	R10	141/R10	0	14	1	0	1	0
2/7/14	141	R11	141/R11	0	13	1	0	1	0
2/7/14	141	R15	141/R15	0	13	0	0	0	0
2/7/14	141	R16	141/R16	0	13	1	0	1	0
2/7/14	141	R17	141/R17	0	14	0	0	0	0
2/7/14	141	R18	141/R18	0	13	0	0	0	0
2/7/14	141	R19	141/R19	0	14	0	0	0	0
2/7/14	141	R20	141/R20	0	14	0	0	0	0
2/7/14	141	R21	141/R21	0	13	1	0	1	0
2/7/14	141	R22	141/R22	0	14	0	0	0	0
2/7/14	141	R23	141/R23	0	13	1	0	1	0
2/7/14	141	R24	141/R24	0	13	1	0	1	0
2/7/14	141	R13	141/R13	0	13	1	0	1	0
2/7/14	141	R14	141/R14	0	14	1	0	1	0
2/7/14	141	R02	141/R02	0	13	1	0	1	0
2/7/14	141	R41	141/R41	1	14	0	0	0	0
2/7/14	141	R42	141/R42	1	13	0	0	0	0
2/7/14	141	R43	141/R43	1	14	0	0	0	0
2/7/14	141	R44	141/R44	1	13	1	0	1	0
2/7/14	141	R45	141/R45	1	13	1	0	1	0
2/7/14	141	R46	141/R46	1	13	0	0	0	0
2/7/14	141	R47	141/R47	1	14	1	0	1	0
2/7/14	141	R48	141/R48	1	13	1	0	1	0
2/7/14	141	R49	141/R49	1	13	1	0	1	0
2/7/14	141	R50	141/R50	1	14	0	0	0	0
2/7/14	141	R37	141/R37	1	13	0	0	0	0
2/7/14	141	R25	141/R25	0	15	0	0	0	0
2/7/14	141	R26	141/R26	1	13	1	0	1	0
2/7/14	141	R27	141/R27	1	14	1	0	1	0
2/7/14	141	R28	141/R28	1	13	1	0	1	0
2/7/14	141	R29	141/R29	1	13	1	0	1	0
2/7/14	141	R30	141/R30	1	14	0	0	0	0
2/7/14	141	R31	141/R31	1	14	0	0	0	0
2/7/14	141	R32	141/R32	1	13	1	0	1	0
2/7/14	141	R33	141/R33	1	14	1	0	1	0
2/7/14	141	R34	141/R34	1	14	0	0	0	0
2/7/14	141	R35	141/R35	1	14	0	0	0	0
2/7/14	141	R36	141/R36	1	14	1	0	1	0
2/7/14	141	R01	141/R01	0	14	1	0	1	0
2/7/14	141	R38	141/R38	1	13	0	0	0	0
2/7/14	141	R39	141/R39	1	13	0	0	0	0
2/7/14	141	R40	141/R40	1	13	2	0	1	1
2/7/14	174	R15	174/R15	1	12	0	0	0	0
2/7/14	174	R19	174/R19	1	12	0	0	0	0
2/7/14	174	R16	174/R16	1	13	0	0	0	0
2/7/14	174	R17	174/R17	1	12	0	0	0	0
2/7/14	174	R18	174/R18	1	12	0	0	0	0
2/7/14	174	R10	174/R10	1	13	0	0	0	0
2/7/14	174	R20	174/R20	1	12	0	0	0	0
2/7/14	174	R12	174/R12	1	13	0	0	0	0
2/7/14	174	R13	174/R13	1	12	0	0	0	0
2/7/14	174	R14	174/R14	1	12	0	0	0	0
2/7/14	174	R28	174/R28	0	12	0	0	0	0
2/7/14	174	R29	174/R29	0	12	0	0	0	0
2/7/14	174	R30	174/R30	0	13	0	0	0	0
2/7/14	174	R31	174/R31	0	13	0	0	0	0
2/7/14	174	R32	174/R32	0	12	0	0	0	0
2/7/14	174	R33	174/R33	0	13	0	0	0	0
2/7/14	174	R21	174/R21	1	12	0	0	0	0
2/7/14	174	R22	174/R22	1	13	0	0	0	0
2/7/14	174	R23	174/R23	1	12	0	0	0	0
2/7/14	174	R11	174/R11	1	13	0	0	0	0
2/7/14	174	R25	174/R25	1	12	1	0	1	0
2/7/14	174	R26	174/R26	0	13	0	0	0	0
2/7/14	174	R27	174/R27	0	13	0	0	0	0
2/7/14	174	R01	174/R01	1	13	3	0	1	1
2/7/14	174	R02	174/R02	1	13	1	0	1	0
2/7/14	174	R03	174/R03	1	13	0	0	0	0
2/7/14	174	R04	174/R04	1	13	0	0	0	0
2/7/14	174	R05	174/R05	1	13	0	0	0	0
2/7/14	174	R06	174/R06	1	13	2	0	1	1
2/7/14	174	R07	174/R07	1	12	0	0	0	0
2/7/14	174	R08	174/R08	1	13	0	0	0	0
2/7/14	174	R09	174/R09	1	12	0	0	0	0
2/7/14	174	R50	174/R50	0	12	0	0	0	0
2/7/14	174	R24	174/R24	1	13	0	0	0	0
2/7/14	174	R37	174/R37	0	12	1	0	1	0
2/7/14	174	R38	174/R38	0	13	0	0	0	0
2/7/14	174	R39	174/R39	0	12	0	0	0	0
2/7/14	174	R40	174/R40	0	13	0	0	0	0
2/7/14	174	R41	174/R41	0	13	1	0	1	0
2/7/14	174	R42	174/R42	0	12	0	0	0	0
2/7/14	174	R43	174/R43	0	13	0	0	0	0
2/7/14	174	R44	174/R44	0	13	0	0	0	0
2/7/14	174	R45	174/R45	0	13	0	0	0	0
2/7/14	174	R46	174/R46	0	12	0	0	0	0
2/7/14	174	R34	174/R34	0	12	1	0	1	0
2/7/14	174	R35	174/R35	0	12	1	0	1	0
2/7/14	174	R36	174/R36	0	13	0	0	0	0
2/7/14	174	R49	174/R49	0	13	0	0	0	0
2/7/14	174	R47	174/R47	0	12	0	0	0	0
2/7/14	174	R48	174/R48	0	13	0	0	0	0
2/7/14	176	R01	176/R01	1	13	0	0	0	0
2/7/14	176	R02	176/R02	1	13	1	0	1	0
2/7/14	176	R03	176/R03	1	13	1	0	1	0
2/7/14	176	R09	176/R09	1	13	0	0	0	0
2/7/14	176	R10	176/R10	1	14	0	0	0	0
2/7/14	176	R11	176/R11	1	13	0	0	0	0
2/7/14	176	R13	176/R13	1	14	0	0	0	0
2/7/14	176	R14	176/R14	1	14	0	0	0	0
2/7/14	176	R15	176/R15	1	13	0	0	0	0
2/7/14	176	R12	176/R12	1	14	0	0	0	0
2/7/14	176	R04	176/R04	1	13	0	0	0	0
2/7/14	176	R05	176/R05	1	13	0	0	0	0
2/7/14	176	R06	176/R06	1	13	0	0	0	0
2/7/14	176	R16	176/R16	1	12	0	0	0	0
2/7/14	176	R08	176/R08	1	13	0	0	0	0
2/7/14	176	R35	176/R35	0	12	0	0	0	0
2/7/14	176	R36	176/R36	0	13	0	0	0	0
2/7/14	176	R37	176/R37	0	12	0	0	0	0
2/7/14	176	R38	176/R38	0	12	0	0	0	0
2/7/14	176	R39	176/R39	0	12	1	0	1	0
2/7/14	176	R40	176/R40	0	12	1	0	1	0
2/7/14	176	R41	176/R41	0	12	0	0	0	0
2/7/14	176	R42	176/R42	0	12	0	0	0	0
2/7/14	176	R43	176/R43	0	14	0	0	0	0
2/7/14	176	R44	176/R44	0	12	0	0	0	0
2/7/14	176	R45	176/R45	0	12	0	0	0	0
2/7/14	176	R46	176/R46	0	12	0	0	0	0
2/7/14	176	R07	176/R07	1	13	0	0	0	0
2/7/14	176	R48	176/R48	0	15		0
2/7/14	176	R49	176/R49	0	12		0
2/7/14	176	R50	176/R50	0	13		0
2/7/14	176	R24	176/R24	1	13	0	0	0	0
2/7/14	176	R25	176/R25	1	14	0	0	0	0
2/7/14	176	R26	176/R26	0	14	0	0	0	0
2/7/14	176	R27	176/R27	0	12	0	0	0	0
2/7/14	176	R28	176/R28	0	14	0	0	0	0
2/7/14	176	R29	176/R29	0	13	0	0	0	0
2/7/14	176	R17	176/R17	1	14	0	0	0	0
2/7/14	176	R18	176/R18	1	14	0	0	0	0
2/7/14	176	R19	176/R19	1	13	0	0	0	0
2/7/14	176	R20	176/R20	1	14	0	0	0	0
2/7/14	176	R21	176/R21	1	14	0	0	0	0
2/7/14	176	R22	176/R22	1	15	0	0	0	0
2/7/14	176	R23	176/R23	1	14	0	0	0	0
2/7/14	176	R32	176/R32	0	13	0	0	0	0
2/7/14	176	R33	176/R33	0	12	0	0	0	0
2/7/14	176	R30	176/R30	0	14	0	0	0	0
2/7/14	176	R31	176/R31	0	13	1	0	1	0
2/7/14	176	R34	176/R34	0	12	0	0	0	0
2/7/14	176	R47	176/R47	0	14		0
2/7/14	297	R17	297/R17	1	14	0		0	0
2/7/14	297	R18	297/R18	1	14	0		0	0
2/7/14	297	R01	297/R01	0	14	0		0	0
2/7/14	297	R02	297/R02	1	14	1		1	0
2/7/14	297	R03	297/R03	0	14	0		0	0
2/7/14	297	R04	297/R04	0	14	0		0	0
2/7/14	297	R05	297/R05	0	14	2		1	1
2/7/14	297	R06	297/R06	1	13	0		0	0
2/7/14	297	R07	297/R07	1	14	0		0	0
2/7/14	297	R08	297/R08	1	14	0		0	0
2/7/14	297	R09	297/R09	1	14	0		0	0
2/7/14	297	R10	297/R10	1	13	1		1	0
2/7/14	297	R11	297/R11	0	14	1		1	0
2/7/14	297	R12	297/R12	0	14	0		0	0
2/7/14	297	R13	297/R13	0	13	1		1	0
2/7/14	297	R14	297/R14	0	13	1		1	0
2/7/14	297	R15	297/R15	1	14	2		1	1
2/7/14	297	R16	297/R16	0	14	0		0	0
2/7/14	297	R30	297/R30	1	14	0		0	0
2/7/14	297	R31	297/R31	0	13	0		0	0
2/7/14	297	R19	297/R19	1	14	0		0	0
2/7/14	297	R20	297/R20	1	13	0		0	0
2/7/14	297	R21	297/R21	0	13	0		0	0
2/7/14	297	R22	297/R22	1	14	0		0	0
2/7/14	297	R23	297/R23	0	14	0		0	0
2/7/14	297	R24	297/R24	0	13	0		0	0
2/7/14	297	R25	297/R25	0	13	0		0	0
2/7/14	297	R26	297/R26	1	14	0		0	0
2/7/14	297	R27	297/R27	0	14	1		1	0
2/7/14	297	R28	297/R28	1	13	0		0	0
2/7/14	297	R29	297/R29	0	14	0		0	0
2/7/14	297	R43	297/R43	0	13	0		0	0
2/7/14	297	R44	297/R44	0	14	1		1	0
2/7/14	297	R32	297/R32	0	14	1		1	0
2/7/14	297	R33	297/R33	0	13	0		0	0
2/7/14	297	R34	297/R34	0	13	0		0	0
2/7/14	297	R35	297/R35	1	14	0		0	0
2/7/14	297	R36	297/R36	1	12	1		1	0
2/7/14	297	R37	297/R37	0	14	1		1	0
2/7/14	297	R38	297/R38	1	14	0		0	0
2/7/14	297	R39	297/R39	1	14	1		1	0
2/7/14	297	R40	297/R40	1	14	0		0	0
2/7/14	297	R41	297/R41	0	14	1		1	0
2/7/14	297	R42	297/R42	0	14	1		1	0
2/7/14	297	R47	297/R47	1	13	0		0	0
2/7/14	297	R48	297/R48	1	14	1		1	0
2/7/14	297	R45	297/R45	0	14	0		0	0
2/7/14	297	R46	297/R46	1	14	0		0	0
2/7/14	297	R49	297/R49	1	14	1		1	0
2/7/14	297	R50	297/R50	1	14	1		1	0
2/7/14	299	R37	299/R37	1	13	0	0	0	0
2/7/14	299	R38	299/R38	0	14	1	0	1	0
2/7/14	299	R39	299/R39	0	14	0	0	0	0
2/7/14	299	R01	299/R01	1	14	0	0	0	0
2/7/14	299	R02	299/R02	1	14	1	0	1	0
2/7/14	299	R03	299/R03	0	13	1	0	1	0
2/7/14	299	R04	299/R04	0	12	1	0	1	0
2/7/14	299	R05	299/R05	0	13	0	0	0	0
2/7/14	299	R06	299/R06	0	13	1	0	1	0
2/7/14	299	R07	299/R07	1	14	1	0	1	0
2/7/14	299	R08	299/R08	1	14	0	0	0	0
2/7/14	299	R09	299/R09	1	14	0	0	0	0
2/7/14	299	R10	299/R10	1	14	2	0	1	1
2/7/14	299	R11	299/R11	1	13	1	0	1	0
2/7/14	299	R12	299/R12	1	13	0	0	0	0
2/7/14	299	R13	299/R13	1	14	0	0	0	0
2/7/14	299	R14	299/R14	0	13	2	0	1	1
2/7/14	299	R15	299/R15	0	13	0	0	0	0
2/7/14	299	R16	299/R16	1	13	0	0	0	0
2/7/14	299	R17	299/R17	0	13	0	0	0	0
2/7/14	299	R18	299/R18	1	12	0	0	0	0
2/7/14	299	R19	299/R19	0	13	0	0	0	0
2/7/14	299	R20	299/R20	0	14	1	0	1	0
2/7/14	299	R21	299/R21	1	14	0	0	0	0
2/7/14	299	R22	299/R22	1	13	0	0	0	0
2/7/14	299	R23	299/R23	0	14	2	0	1	1
2/7/14	299	R24	299/R24	0	13	0	0	0	0
2/7/14	299	R25	299/R25	0	14	2	0	1	1
2/7/14	299	R26	299/R26	0	14	0	0	0	0
2/7/14	299	R27	299/R27	0	13	0	0	0	0
2/7/14	299	R28	299/R28	0	13	1	0	1	0
2/7/14	299	R29	299/R29	1	12	0	0	0	0
2/7/14	299	R30	299/R30	1	14	0	0	0	0
2/7/14	299	R31	299/R31	1	14	0	0	0	0
2/7/14	299	R32	299/R32	1	14	1	0	1	0
2/7/14	299	R33	299/R33	0	12	1	0	1	0
2/7/14	299	R34	299/R34	0	13	1	0	1	0
2/7/14	299	R35	299/R35	0	13	0	0	0	0
2/7/14	299	R36	299/R36	0	12	1	0	1	0
2/7/14	299	R50	299/R50	1	13	0	0	0	0
2/7/14	299	R42	299/R42	1	13	1	0	1	0
2/7/14	299	R43	299/R43	1	14	0	0	0	0
2/7/14	299	R40	299/R40	0	14	1	0	1	0
2/7/14	299	R41	299/R41	1	14	0	0	0	0
2/7/14	299	R46	299/R46	0	14	1	0	1	0
2/7/14	299	R47	299/R47	1	14	0	0	0	0
2/7/14	299	R44	299/R44	0	14	1	0	1	0
2/7/14	299	R45	299/R45	0	14	1	0	1	0
2/7/14	299	R48	299/R48	1	12	1	0	1	0
2/7/14	299	R49	299/R49	1	14	0	0	0	0
2/7/14	370	R11	370/R11	1	13	1	0	1	0
2/7/14	370	R12	370/R12	1	14	1	0	1	0
2/7/14	370	R01	370/R01	1	14	1	0	1	0
2/7/14	370	R02	370/R02	1	13	2	0	1	1
2/7/14	370	R03	370/R03	1	14	0	0	0	0
2/7/14	370	R04	370/R04	1	13	0	0	0	0
2/7/14	370	R05	370/R05	1	13	0	0	0	0
2/7/14	370	R06	370/R06	1	13	0	0	0	0
2/7/14	370	R07	370/R07	1	14	0	0	0	0
2/7/14	370	R08	370/R08	1	14	0	0	0	0
2/7/14	370	R09	370/R09	1	13	0	0	0	0
2/7/14	370	R10	370/R10	1	13	0	0	0	0
2/7/14	370	R24	370/R24	1	14	0	0	0	0
2/7/14	370	R25	370/R25	1	14	0	0	0	0
2/7/14	370	R13	370/R13	1	14	0	0	0	0
2/7/14	370	R14	370/R14	1	14	0	0	0	0
2/7/14	370	R15	370/R15	1	14	1	0	1	0
2/7/14	370	R16	370/R16	1	14	0	0	0	0
2/7/14	370	R17	370/R17	1	14	1	0	1	0
2/7/14	370	R18	370/R18	1	14	0	0	0	0
2/7/14	370	R19	370/R19	1	14	0	0	0	0
2/7/14	370	R20	370/R20	1	14	0	0	0	0
2/7/14	370	R21	370/R21	1	14	0	0	0	0
2/7/14	370	R22	370/R22	1	13	1	0	1	0
2/7/14	370	R23	370/R23	1	13	0	0	0	0
2/7/14	370	R37	370/R37	0	14	1	0	1	0
2/7/14	370	R38	370/R38	0	14	0	0	0	0
2/7/14	370	R26	370/R26	0	14	1	0	1	0
2/7/14	370	R27	370/R27	0	14	0	0	0	0
2/7/14	370	R28	370/R28	0	14	0	0	0	0
2/7/14	370	R29	370/R29	0	14	0	0	0	0
2/7/14	370	R30	370/R30	0	13	0	0	0	0
2/7/14	370	R31	370/R31	0	14	0	0	0	0
2/7/14	370	R32	370/R32	0	14	0	0	0	0
2/7/14	370	R33	370/R33	0	13	0	0	0	0
2/7/14	370	R34	370/R34	0	14	0	0	0	0
2/7/14	370	R35	370/R35	0	13	1	0	1	0
2/7/14	370	R36	370/R36	0	14	0	0	0	0
2/7/14	370	R50	370/R50	0	13	1	0	1	0
2/7/14	370	R42	370/R42	0	14	0	0	0	0
2/7/14	370	R39	370/R39	0	13	0	0	0	0
2/7/14	370	R40	370/R40	0	13	0	0	0	0
2/7/14	370	R41	370/R41	0	14	0	0	0	0
2/7/14	370	R46	370/R46	0	14	0	0	0	0
2/7/14	370	R43	370/R43	0	13	1	0	1	0
2/7/14	370	R44	370/R44	0	13	0	0	0	0
2/7/14	370	R45	370/R45	0	14	0	0	0	0
2/7/14	370	R47	370/R47	0	13	1	0	1	0
2/7/14	370	R48	370/R48	0	14	0	0	0	0
2/7/14	370	R49	370/R49	0	14	1	0	1	0
2/7/14	375	R04	375/R04	1	13	0		0	0
2/7/14	375	R05	375/R05	1	14	2		1	1
2/7/14	375	R01	375/R01	1	13	0		0	0
2/7/14	375	R02	375/R02	1	13	1		1	0
2/7/14	375	R03	375/R03	1	13	2		1	1
2/7/14	375	R44	375/R44	0	13	0		0	0
2/7/14	375	R45	375/R45	0	14	1		1	0
2/7/14	375	R06	375/R06	1	13	1		1	0
2/7/14	375	R07	375/R07	1	13	0		0	0
2/7/14	375	R08	375/R08	1	14	1		1	0
2/7/14	375	R09	375/R09	1	13	0		0	0
2/7/14	375	R10	375/R10	1	14	3		1	1
2/7/14	375	R11	375/R11	1	13	0		0	0
2/7/14	375	R12	375/R12	1	13	0		0	0
2/7/14	375	R13	375/R13	1	14	1		1	0
2/7/14	375	R14	375/R14	1	14	4		1	1
2/7/14	375	R15	375/R15	1	14	1		1	0
2/7/14	375	R16	375/R16	1	13	3		1	1
2/7/14	375	R17	375/R17	1	13	2		1	1
2/7/14	375	R18	375/R18	1	13	0		0	0
2/7/14	375	R19	375/R19	1	13	0		0	0
2/7/14	375	R20	375/R20	1	14	0		0	0
2/7/14	375	R21	375/R21	1	13	2		1	1
2/7/14	375	R22	375/R22	1	13	0		0	0
2/7/14	375	R23	375/R23	1	13	1		1	0
2/7/14	375	R24	375/R24	1	13	0		0	0
2/7/14	375	R25	375/R25	1	12	1		1	0
2/7/14	375	R26	375/R26	0	13	0		0	0
2/7/14	375	R27	375/R27	0	14	0		0	0
2/7/14	375	R28	375/R28	0	14	3		1	1
2/7/14	375	R29	375/R29	0	13	0		0	0
2/7/14	375	R30	375/R30	0	14	0		0	0
2/7/14	375	R31	375/R31	0	14	0		0	0
2/7/14	375	R32	375/R32	0	13	1		1	0
2/7/14	375	R33	375/R33	0	12	0		0	0
2/7/14	375	R34	375/R34	0	12	0		0	0
2/7/14	375	R35	375/R35	0	12	0		0	0
2/7/14	375	R36	375/R36	0	12	1		1	0
2/7/14	375	R37	375/R37	0	13	0		0	0
2/7/14	375	R38	375/R38	0	14	0		0	0
2/7/14	375	R39	375/R39	0	13	0		0	0
2/7/14	375	R40	375/R40	0	12	0		0	0
2/7/14	375	R41	375/R41	0	13	1		1	0
2/7/14	375	R42	375/R42	0	13	1		1	0
2/7/14	375	R43	375/R43	0	12	0		0	0
2/7/14	375	R48	375/R48	0	12	0		0	0
2/7/14	375	R49	375/R49	0	14	3		1	1
2/7/14	375	R46	375/R46	0	13	0		0	0
2/7/14	375	R47	375/R47	0	13	1		1	0
2/7/14	375	R50	375/R50	0	13	0		0	0
2/7/14	376	R35	376/R35	0	14	1	0	1	0
2/7/14	376	R36	376/R36	0	13	1	0	1	0
2/7/14	376	R01	376/R01	1	13	1	0	1	0
2/7/14	376	R02	376/R02	1	13	1	0	1	0
2/7/14	376	R03	376/R03	1	14	0	0	0	0
2/7/14	376	R04	376/R04	1	13	1	0	1	0
2/7/14	376	R05	376/R05	1	13	1	0	1	0
2/7/14	376	R06	376/R06	1	13	0	0	0	0
2/7/14	376	R07	376/R07	1	13	2	0	1	1
2/7/14	376	R08	376/R08	1	14	0	0	0	0
2/7/14	376	R09	376/R09	1	13	2	0	1	1
2/7/14	376	R10	376/R10	1	14	0	0	0	0
2/7/14	376	R11	376/R11	1	14	1	0	1	0
2/7/14	376	R12	376/R12	1	13	2	0	1	1
2/7/14	376	R13	376/R13	1	13	0	0	0	0
2/7/14	376	R14	376/R14	1	13	1	0	1	0
2/7/14	376	R15	376/R15	1	13	2	0	1	1
2/7/14	376	R16	376/R16	1	14	0	0	0	0
2/7/14	376	R17	376/R17	1	14	1	0	1	0
2/7/14	376	R18	376/R18	1	13	1	0	1	0
2/7/14	376	R19	376/R19	1	14	1	0	1	0
2/7/14	376	R20	376/R20	1	14	0	0	0	0
2/7/14	376	R21	376/R21	1	14	0	0	0	0
2/7/14	376	R22	376/R22	1	14	0	0	0	0
2/7/14	376	R23	376/R23	1	14	1	0	1	0
2/7/14	376	R24	376/R24	1	14	3	0	1	1
2/7/14	376	R25	376/R25	1	13	1	0	1	0
2/7/14	376	R26	376/R26	0	13	2	0	1	1
2/7/14	376	R27	376/R27	0	13	0	0	0	0
2/7/14	376	R28	376/R28	0	13	0	0	0	0
2/7/14	376	R29	376/R29	0	13	1	0	1	0
2/7/14	376	R30	376/R30	0	14	4	0	1	1
2/7/14	376	R31	376/R31	0	14	1	0	1	0
2/7/14	376	R32	376/R32	0	13	0	0	0	0
2/7/14	376	R33	376/R33	0	13	1	0	1	0
2/7/14	376	R34	376/R34	0	14	0	0	0	0
2/7/14	376	R48	376/R48	0	13	1	0	1	0
2/7/14	376	R49	376/R49	0	14	3	0	1	1
2/7/14	376	R37	376/R37	0	13	0	0	0	0
2/7/14	376	R38	376/R38	0	14	0	0	0	0
2/7/14	376	R39	376/R39	0	13	0	0	0	0
2/7/14	376	R40	376/R40	0	13	1	0	1	0
2/7/14	376	R41	376/R41	0	14	1	0	1	0
2/7/14	376	R42	376/R42	0	14	3	0	1	1
2/7/14	376	R43	376/R43	0	13	1	0	1	0
2/7/14	376	R44	376/R44	0	13	2	0	1	1
2/7/14	376	R45	376/R45	0	14	2	0	1	1
2/7/14	376	R46	376/R46	0	13	1	0	1	0
2/7/14	376	R47	376/R47	0	14	1	0	1	0
2/7/14	376	R50	376/R50	0	13	0	0	0	0
3/6/14	4	R08	4/R08	0	14	0		0	0
3/6/14	4	R09	4/R09	0	14	0		0	0
3/6/14	4	R10	4/R10	0	13	0		0	0
3/6/14	4	R11	4/R11	0	14	0		0	0
3/6/14	4	R12	4/R12	0	14	0		0	0
3/6/14	4	R13	4/R13	0	14	0		0	0
3/6/14	4	R01	4/R01	0	14	0		0	0
3/6/14	4	R02	4/R02	0	14	0		0	0
3/6/14	4	R03	4/R03	0	13	0		0	0
3/6/14	4	R04	4/R04	0	14	0		0	0
3/6/14	4	R05	4/R05	0	14	1		1	0
3/6/14	4	R06	4/R06	0	14	1		1	0
3/6/14	4	R07	4/R07	0	13	1		1	0
3/6/14	4	R34	4/R34	1	14	0		0	0
3/6/14	4	R35	4/R35	1	14	0		0	0
3/6/14	4	R36	4/R36	1	14	0		0	0
3/6/14	4	R37	4/R37	1	14	0		0	0
3/6/14	4	R38	4/R38	1	14	3		1	1
3/6/14	4	R39	4/R39	1	14	0		0	0
3/6/14	4	R40	4/R40	1	14	0		0	0
3/6/14	4	R41	4/R41	1	14	0		0	0
3/6/14	4	R42	4/R42	1	14	0		0	0
3/6/14	4	R43	4/R43	1	14	1		1	0
3/6/14	4	R44	4/R44	1	14	4		1	1
3/6/14	4	R45	4/R45	1	14	0		0	0
3/6/14	4	R46	4/R46	1	13	0		0	0
3/6/14	4	R47	4/R47	1	14	0		0	0
3/6/14	4	R48	4/R48	1	14	0		0	0
3/6/14	4	R49	4/R49	1	13	0		0	0
3/6/14	4	R50	4/R50	1	14	0		0	0
3/6/14	4	R24	4/R24	0	14	0		0	0
3/6/14	4	R25	4/R25	0	14	0		0	0
3/6/14	4	R26	4/R26	1	14	1		1	0
3/6/14	4	R14	4/R14	0	13	0		0	0
3/6/14	4	R15	4/R15	0	13	1		1	0
3/6/14	4	R16	4/R16	0	13	0		0	0
3/6/14	4	R17	4/R17	0	14	0		0	0
3/6/14	4	R18	4/R18	0	14	0		0	0
3/6/14	4	R19	4/R19	0	13	0		0	0
3/6/14	4	R20	4/R20	0	14	0		0	0
3/6/14	4	R21	4/R21	0	14	0		0	0
3/6/14	4	R22	4/R22	0	14	0		0	0
3/6/14	4	R23	4/R23	0	14	0		0	0
3/6/14	4	R28	4/R28	1	14	0		0	0
3/6/14	4	R29	4/R29	1	13	0		0	0
3/6/14	4	R30	4/R30	1	14	0		0	0
3/6/14	4	R27	4/R27	1	14	1		1	0
3/6/14	4	R32	4/R32	1	13	1		1	0
3/6/14	4	R33	4/R33	1	14	0		0	0
3/6/14	4	R31	4/R31	1	14	0		0	0
3/6/14	6	R16	6/R16	0	14	0		0	0
3/6/14	6	R17	6/R17	0	13	1		1	0
3/6/14	6	R19	6/R19	0	13	0		0	0
3/6/14	6	R20	6/R20	0	13	0		0	0
3/6/14	6	R21	6/R21	0	13	0		0	0
3/6/14	6	R18	6/R18	0	13	0		0	0
3/6/14	6	R14	6/R14	0	14	1		1	0
3/6/14	6	R15	6/R15	0	13	0		0	0
3/6/14	6	R29	6/R29	1	13	0		0	0
3/6/14	6	R30	6/R30	1	14	0		0	0
3/6/14	6	R31	6/R31	1	14	0		0	0
3/6/14	6	R32	6/R32	1	13	1		1	0
3/6/14	6	R33	6/R33	1	14	0		0	0
3/6/14	6	R34	6/R34	1	13	1		1	0
3/6/14	6	R22	6/R22	0	13	0		0	0
3/6/14	6	R23	6/R23	0	14	0		0	0
3/6/14	6	R24	6/R24	0	14	0		0	0
3/6/14	6	R25	6/R25	1	14	0		0	0
3/6/14	6	R26	6/R26	0	14	0		0	0
3/6/14	6	R27	6/R27	1	14	0		0	0
3/6/14	6	R28	6/R28	1	12	1		1	0
3/6/14	6	R42	6/R42	1	13	0		0	0
3/6/14	6	R43	6/R43	1	13	0		0	0
3/6/14	6	R44	6/R44	0	14	0		0	0
3/6/14	6	R45	6/R45	0	12	1		1	0
3/6/14	6	R46	6/R46	1	15	0		0	0
3/6/14	6	R47	6/R47	1	15	0		0	0
3/6/14	6	R48	6/R48	1	13	1		1	0
3/6/14	6	R49	6/R49	1	14	0		0	0
3/6/14	6	R50	6/R50	0	12	0		0	0
3/6/14	6	R10	6/R10	0	14	0		0	0
3/6/14	6	R11	6/R11	0	13	0		0	0
3/6/14	6	R12	6/R12	0	13	0		0	0
3/6/14	6	R13	6/R13	0	14	1		1	0
3/6/14	6	R41	6/R41	1	13	0		0	0
3/6/14	6	R01	6/R01	1	14	0		0	0
3/6/14	6	R02	6/R02	0	13	0		0	0
3/6/14	6	R03	6/R03	0	13	0		0	0
3/6/14	6	R04	6/R04	1	14	0		0	0
3/6/14	6	R05	6/R05	1	13	0		0	0
3/6/14	6	R06	6/R06	0	13	0		0	0
3/6/14	6	R35	6/R35	1	14	0		0	0
3/6/14	6	R36	6/R36	1	13	0		0	0
3/6/14	6	R37	6/R37	1	13	0		0	0
3/6/14	6	R38	6/R38	1	14	0		0	0
3/6/14	6	R39	6/R39	1	12	0		0	0
3/6/14	6	R40	6/R40	1	14	0		0	0
3/6/14	6	R08	6/R08	0	13	0		0	0
3/6/14	6	R09	6/R09	0	13	1		1	0
[truncated: 17,935 more rows]
